# Supplementary material for: A re-assessment of gene-tag classification approaches for describing var gene expression patterns during human Plasmodium falciparum malaria parasite infections
Source: Wellcome Open Res. 2017 Sep 19;2:86. [Version 1] doi: 10.12688/wellcomeopenres.12053.1 (PMC5635463; doi:10.12688/wellcomeopenres.12053.1)
Supplement: Supplementary file 1 [file wellcomeopenres-2-13039-s0000.tgz]

Archive with 1 entries (1 files):
- a4f4a9f3-6b53-4094-b96f-4f1ac05f7768.R
