# Supplementary material for: A re-assessment of gene-tag classification approaches for describing var gene expression patterns during human Plasmodium falciparum malaria parasite infections
Source: Wellcome Open Res. 2017 Sep 19;2:86. [Version 1] doi: 10.12688/wellcomeopenres.12053.1 (PMC5635463; doi:10.12688/wellcomeopenres.12053.1)
Supplement: Supplementary file 1 [file wellcomeopenres-2-13039-s0000.tgz › a4f4a9f3-6b53-4094-b96f-4f1ac05f7768.R]

######################################################################
# Copyright (C) 2017  George Githinji

# This program is free software: you can redistribute it and/or modify
# it under the terms of the GNU General Public License as published by
# the Free Software Foundation, either version 3 of the License, or
# (at your option) any later version.

# This program is distributed in the hope that it will be useful,
# but WITHOUT ANY WARRANTY; without even the implied warranty of
# MERCHANTABILITY or FITNESS FOR A PARTICULAR PURPOSE.  See the
# GNU General Public License for more details.

# You should have received a copy of the GNU General Public License
# along with this program.  If not, see <http://www.gnu.org/licenses/>.

#######################################################################

library(tidyverse)
library(readxl)
library(cowplot)
library(Cairo)


#import the raw data
dta <- read.csv("data/curated_data_set.csv",header = T,sep = ",")

rask_data <- dta %>%
  filter(genome != "kilifi",
         genome != "tanzania",
         genome != "sig2") %>%
  group_by(ups) %>%
  mutate(domain=factor(domain,levels=c("DBLa1.1","DBLa1.3","DBLa1.4",
                                        "DBLa1.5","DBLa1.7","DBLa1.8",
                                        "DBLa1.2","DBLa1.6","DBLa0.10",
                                        "DBLa0.12","DBLa0.13","DBLa0.14",
                                        "DBLa0.3","DBLa0.6", "DBLa0.7", 
                                        "DBLa2", "DBLa0.9", "DBLa0.11", 
                                        "DBLa0.8","DBLa0.5", "DBLa0.16", 
                                        "DBLa0.15","DBLa0.2", "DBLa0.22",
                                        "DBLa0.23","DBLa0.18", "DBLa0.1", 
                                        "DBLa0.4", "DBLa0.17", "DBLa0.20",
                                        "DBLa0.21", "DBLa0.19", "DBLa0.24")),
         cassette=factor(cassette,levels=c("DC1","DC11","DC13","DC15",
                                           "DC3","DC4","DC5","DC16","DC12",
                                           "DC6","DC10","DC14","DC18","DC8",
                                           "DC9","DC17","DC20","DC7","DC0",
                                           "DC19","DC21","DC22")),
         First_CIDR=factor(First_CIDR,levels=c("CIDRa1.2",
                                                "CIDRa1.3",
                                                "CIDRa1.4",
                                                "CIDRa1.5",
                                                "CIDRb2",
                                                "CIDRb4",
                                                "CIDRg3",
                                                "CIDRd1",
                                                "var3",
                                                "missing information",
                                                "CIDRa1.7",
                                                "CIDRd2",
                                                "CIDRa1.6",
                                                "CIDRa1.1",
                                                "CIDRa1.8",
                                                "CIDRa2.11",
                                                "CIDRa12.2",
                                                "CIDRa2.2",
                                                "CIDRa2.9",
                                                "CIDRa2.5",
                                                "CIDRg7", 
                                                "CIDRa4",
                                                "CIDRa2.4",
                                                "CIDRa5",
                                                "CIDRa2.7",
                                                "CIDRa2.8",
                                                "CIDRa3.4",
                                                "CIDRa2.6",
                                                "CIDRa3.5",
                                                "CIDRa2.3",
                                                "CIDRa3.2",
                                                "CIDRa3.1",
                                                "CIDRa6",
                                                "CIDRa2.1",
                                                "CIDRa3.3",
                                                "CIDRa2.10"
                                                )),
         BS_group = ifelse(BS_group1 == 1, 1,ifelse(BS_group2 == 1, 2,0)),
         HB_block = ifelse(HB_204 == 1, 204,ifelse(HB_219 == 1, 219,0)))


custom_theme <- theme(
  panel.grid.major = element_blank(),
  panel.grid.minor = element_blank(),
  strip.background = element_blank(),
  strip.text.x = element_text(colour = "black",size = 10),
  axis.text.x  = element_text(angle=90,vjust=0,size=7,face = "bold",family = "Trebuchet MS"),
  axis.text.y = element_text(size = 6, family = "Trebuchet MS",face = "bold"),
  axis.title = element_text(size = 8, family = "Trebuchet MS"),
  plot.caption = element_text(size = 8,hjust=0, margin=margin(t=5),
                              family = "Trebuchet MS"),
  plot.title=element_text(family="TrebuchetMS-Bold"),
  plot.subtitle=element_text(family="TrebuchetMS-Italic"))


cassette.frequency <- rask_data %>%
  group_by(cassette) %>%
  summarise(freq=n())

rask_data$ups2 <- factor(rask_data$ups,levels = c("A","B","C"))
levels(rask_data$ups2)

# The order keyword is no longer availabble as of ggplot2.0
ups_vs_cassettes.plot <- ggplot(rask_data,aes(cassette)) +
  geom_bar(aes(fill=factor(ups2)),position = position_fill()) +
  geom_text(data=cassette.frequency,aes(x=cassette,y=1.05,label=freq),size=3,fontface="bold") +
  scale_y_continuous(name="",breaks=seq(0,1.0,by=0.5)) +
  labs(y="",x="",
       title="") +
  scale_fill_manual(values = c("#FF9500","#5856D6","#4CD964"),
                    name="ups groups",
                    labels=c("ups-A" ,"ups-B","ups-C")) +
  theme_minimal() +
  custom_theme

groups_vs_cassettes.plot <- ggplot(rask_data,aes(cassette,fill=factor(cys_PoLV_group))) +
  geom_bar(position = position_fill(reverse = TRUE)) +
  scale_y_continuous(name="",breaks=seq(0,1.0,by=0.5)) +
  labs(y="",x="") +
  scale_fill_manual(values = c("brown","#FF3A2D","#FFCC00","#007AFF","#5AC8FB","#898C90","black","#56B4E9"),
                    name="CP groups",
                    labels=c("CP1","CP2","CP3","CP4","CP5","CP6")) +
  theme_minimal() +
  custom_theme


bsgroups_vs_cassettes.plot <- ggplot(rask_data,aes(cassette,fill=factor(BS_group))) +
  geom_bar(position = position_fill(reverse = FALSE)) +
  scale_y_continuous(name="",breaks=seq(0,1.0,by=0.5)) +
 # theme(axis.text.x  = element_text(angle=90,vjust=0,size=7)) +
  labs(y="",x="") +
  scale_fill_manual(values = c("#BDBEC2","#C91CA6", "#553300"),
                    name="BS groups",
                    labels=c("none","BS1","BS2")) +
  theme_minimal() +
  custom_theme

hb_blocks_vs_cassettes.plot <- ggplot(rask_data,aes(cassette,fill=factor(HB_block))) +
  geom_bar(position = position_fill(reverse = FALSE)) +
  scale_y_continuous(name="",breaks=seq(0,1.0,by=0.5)) +
  labs(y="",x="") +
  scale_fill_manual(values = c("#BDBEC2","red", "blue"),
                    name="HB blocks",
                    labels=c("Other", "HB204","HB219")) +
  theme_minimal() +
  custom_theme


 
###################################################
# supplementary figure
##################################################

 cassette.block.freq.plot <- ggplot(rask_data,aes(factor(cys_PoLV_group),fill=factor(BS_group))) +
   geom_bar(position="stack") +
   scale_fill_manual(name="BS groups",
                     values=c("#C91CA6", "black","#BDBEC2"),
                     labels=c("BS1","BS2","neither")) +
   ylab("frequency") +
   xlab("") +
   coord_flip() +
   facet_wrap(~cassette,nrow=7) +
   theme_bw() +
   theme(
     strip.background = element_blank(),
     strip.text.x = element_text(colour = "black",size = 10),
     axis.text.x  = element_text(angle=90,vjust=0,size=7,face="bold",family = "Trebuchet MS"),
     axis.text.y = element_text(size = 6, family = "Trebuchet MS",face = "bold"),
     axis.title = element_text(size = 8, family = "Trebuchet MS"),
     plot.caption = element_text(size = 8,hjust=0, margin=margin(t=5),
                                 family = "Trebuchet MS"),
     plot.title=element_text(family="TrebuchetMS-Bold"),
     plot.subtitle=element_text(family="TrebuchetMS-Italic"))
 

cairo_pdf(filename = "../Figures/supplementary_figure1.pdf",width = 14 ,height = 10,onefile = TRUE)
cassette.block.freq.plot
dev.off()

#############################
#Figure 1
#############################

 domain.frequency <- rask_data %>%
   group_by(domain) %>%
   summarise(freq=n())
 
 # A plot of domains vs ups group
 domains_vs_ups.plot <- ggplot(rask_data,aes(x=domain)) +
   geom_bar(aes(fill=factor(ups)),position = "fill") +
   geom_text(data=domain.frequency,aes(x=domain,y=1.05,label=freq),size=3,fontface="bold") +
   scale_y_continuous(name="",breaks=seq(0,1.0,by=0.5)) +
   labs(y="",x="") +
   scale_fill_manual(values = c("#FF9500","#5856D6","#4CD964"),
                     name="ups groups",
                     labels=c("ups-A" ,"ups-B","ups-C")) +
   theme_minimal() +
   custom_theme
   

 # A plot of domains vs cyspolv groups
 domains_vs_groups.plot <- ggplot(rask_data,aes(x=domain,fill=factor(cys_PoLV_group))) +
   geom_bar(position = position_fill(reverse = TRUE)) +
   scale_y_continuous(name="",breaks=seq(0,1.0,by=0.5)) +
   theme(axis.text.x  = element_text(angle=90,vjust=0,size=7)) +
   labs(y="",x="") +
   scale_fill_manual(values = c("brown","#FF3A2D","#FFCC00","#007AFF","#5AC8FB","#898C90","black","#56B4E9"),
                     name="CP groups",
                     labels=c("CP1","CP2","CP3","CP4","CP5","CP6")) +
   theme_minimal() +
   custom_theme
 
 # A plot of domains vs blocks groups
 domains_vs_blocks.plot <- ggplot(rask_data,aes(x=domain)) +
   geom_bar(aes(fill=factor(BS_group)),position = "fill") +
   scale_y_continuous(name="",breaks=seq(0,1.0,by=0.5)) +
   theme(axis.text.x  = element_text(angle=90,vjust=0,size=7)) +
   labs(y="",x="") +
   scale_fill_manual(values = c("#BDBEC2","#C91CA6", "#553300"),
                     name="BS groups",
                     labels=c("none","BS1","BS2")) +
   theme_minimal() +
   custom_theme
 
 # A plot of domains vs homology blocks
 domains_vs_hb_blocks.plot <- ggplot(rask_data,aes(domain,fill=factor(HB_block))) +
   geom_bar(position = "fill") +
   scale_y_continuous(name="",breaks=seq(0,1.0,by=0.5)) +
   labs(y="",x="") +
   scale_fill_manual(values = c("#BDBEC2","red", "blue"),
                     name="HB blocks",
                     labels=c("Other", "HB204","HB219")) +
   theme_minimal() +
   custom_theme
 
 
 #arrange the plots on a grid
 figure1 <- plot_grid(domains_vs_ups.plot,domains_vs_groups.plot,domains_vs_blocks.plot, domains_vs_hb_blocks.plot,
           nrow = 4,
           labels = c("A","B","C","D"),
           align = "v")

 cairo_pdf(filename = "../Figures/figure1.pdf",width = 14 ,height = 10,onefile = TRUE)
 figure1
 dev.off()
 
 ############################# 
 # Figure 2 
 #############################
 
 #Arrange the plots on a grid
 figure2 <- plot_grid(ups_vs_cassettes.plot,groups_vs_cassettes.plot,bsgroups_vs_cassettes.plot,hb_blocks_vs_cassettes.plot, nrow = 4, labels = c("A","B","C","D"),
                      align = "v")
 
 cairo_pdf(filename = "../Figures/figure2.pdf",width = 12 ,height = 10,onefile = TRUE)
 figure2
 dev.off()
 
 
 #############################
 # Supplementary figure 2
 #############################
 
 hbblocks.frequency <- rask_data %>%
   group_by(HB_block) %>%
   summarise(freq=n())
 
hb.plot <- ggplot(rask_data,aes(factor(HB_block))) +
  geom_bar(aes(fill=factor(cys_PoLV_group)),position = position_fill(reverse = TRUE)) +
  geom_text(data= hbblocks.frequency ,aes(y=1.02,label=freq),size=3) +
  scale_y_continuous(name="",breaks = seq(0,1.0,by=0.5)) +
  scale_fill_manual(values = c("brown","#FF3A2D","#FFCC00","#007AFF","#5AC8FB","#898C90","black","#56B4E9"),
                    name="CP groups",
                    labels=c("CP1","CP2","CP3","CP4","CP5","CP6")) +
  labs(y="",x="Homology blocks") +
  theme_minimal() +
  custom_theme


cairo_pdf(filename = "../Figures/supplementary_figure2.pdf",width = 10 ,height = 8,onefile = TRUE)
hb.plot
dev.off()


################################################
# Figure 5
#################################################

cidr_dta <- rask_data %>%
  filter(Name != "DQ408104",
         First_CIDR != "var3")

cidr.frequency <- cidr_dta  %>%
  group_by(First_CIDR) %>%
  summarise(freq=n())


cidr_vs_ups.plot <- ggplot(cidr_dta,aes(x=First_CIDR)) +
  geom_bar(aes(fill=factor(ups)),position = "fill") +
  geom_text(data=cidr.frequency,aes(x=First_CIDR,y=1.06,label=freq),size=3,fontface="bold") +
  scale_y_continuous(name="",breaks=seq(0,1.0,by=0.5)) +
  labs(y="",x="") +
  scale_fill_manual(values = c("#FF9500","#5856D6","#4CD964"),
                    name="ups groups",
                    labels=c("ups-A" ,"ups-B","ups-C")) +
  theme_minimal() +
  custom_theme

cidr_vs_cypolv_plot <- ggplot(cidr_dta,aes(factor(First_CIDR))) +
  geom_bar(aes(fill=factor(cys_PoLV_group)),position = position_fill(reverse = TRUE)) +
  scale_y_continuous(name="",breaks = seq(0,1.0,by=0.5)) +
  scale_fill_manual(values = c("brown","#FF3A2D","#FFCC00","#007AFF","#5AC8FB","#898C90","black","#56B4E9"),
                    name="CP groups",
                    labels=c("CP1","CP2","CP3","CP4","CP5","CP6")) +
  labs(y="",
       x="") +
  theme_minimal() +
  custom_theme


cidr_vs_homology_blocks <- ggplot(cidr_dta,aes(factor(First_CIDR))) +
  geom_bar(aes(fill=factor(HB_block)),position = "fill") +
  scale_y_continuous(name="",breaks = seq(0,1.0,by=0.5)) +
  scale_fill_manual(values = c("#BDBEC2","red", "blue"),
                    name="HB blocks",
                    labels=c("Other", "HB204","HB219")) +
  labs(y="",
       x="") +
  theme_minimal() +
  custom_theme

# A plot of first CIDR domains vs blocks groups
cidr_vs_blocks.plot <- ggplot(cidr_dta,aes(x=First_CIDR)) +
  geom_bar(aes(fill=factor(BS_group)),position = "fill") +
  scale_y_continuous(name="",breaks=seq(0,1.0,by=0.5)) +
  theme(axis.text.x  = element_text(angle=90,vjust=0,size=7)) +
  labs(y="",x="") +
  scale_fill_manual(values = c("#BDBEC2","#C91CA6", "#553300"),
                    name="BS groups",
                    labels=c("none","BS1","BS2")) +
  theme_minimal() +
  custom_theme

cidr_polv_plot <- plot_grid(cidr_vs_ups.plot,cidr_vs_cypolv_plot,cidr_vs_blocks.plot,cidr_vs_homology_blocks,
          nrow = 4,
          labels = c("A","B","C","D"),
          align = "v")

cairo_pdf(file = "../Figures/figure5.pdf",
          width = 12,
          height = 14,
          onefile = TRUE)
cidr_polv_plot
dev.off()
