# Supplementary material for: A re-assessment of gene-tag classification approaches for describing var gene expression patterns during human Plasmodium falciparum malaria parasite infections
Source: Wellcome Open Res. 2017 Sep 19;2:86. [Version 1] doi: 10.12688/wellcomeopenres.12053.1 (PMC5635463; doi:10.12688/wellcomeopenres.12053.1)
Supplement: Supplementary file 3 [file wellcomeopenres-2-13039-s0002.tgz › 97ba7a0f-da43-49dd-a01f-2c047a44535f.paj]

*Network network
*Vertices 1548
    1 "001"                                    0.5428    0.3951    0.5000
    2 "002"                                    0.5772    0.3942    0.5000
    3 "003"                                    0.2474    0.5772    0.5000
    4 "004"                                    0.0863    0.3905    0.5000
    5 "005"                                    0.4812    0.2605    0.5000
    6 "006"                                    0.2161    0.3817    0.5000
    7 "007"                                    0.2415    0.3508    0.5000
    8 "008"                                    0.3966    0.3987    0.5000
    9 "009"                                    0.3016    0.3156    0.5000
   10 "010"                                    0.7942    0.5591    0.5000
   11 "011"                                    0.3123    0.4920    0.5000
   12 "012"                                    0.2326    0.5411    0.5000
   13 "013"                                    0.3349    0.5866    0.5000
   14 "014"                                    0.3855    0.5650    0.5000
   15 "015"                                    0.2203    0.5687    0.5000
   16 "016"                                    0.2694    0.4778    0.5000
   17 "017"                                    0.2676    0.4876    0.5000
   18 "018"                                    0.2702    0.4965    0.5000
   19 "020"                                    0.2902    0.4740    0.5000
   20 "021"                                    0.2547    0.4517    0.5000
   21 "022"                                    0.2648    0.4580    0.5000
   22 "023"                                    0.2561    0.4126    0.5000
   23 "024"                                    0.2754    0.3148    0.5000
   24 "025"                                    0.3616    0.3175    0.5000
   25 "026"                                    0.4709    0.4147    0.5000
   26 "027"                                    0.4891    0.3686    0.5000
   27 "028"                                    0.4033    0.3375    0.5000
   28 "029"                                    0.4941    0.3724    0.5000
   29 "030"                                    0.3077    0.2470    0.5000
   30 "031"                                    0.2824    0.2536    0.5000
   31 "032"                                    0.2401    0.2611    0.5000
   32 "033"                                    0.1566    0.4281    0.5000
   33 "034"                                    0.2665    0.2871    0.5000
   34 "035"                                    0.3940    0.1181    0.5000
   35 "036"                                    0.7416    0.3660    0.5000
   36 "037"                                    0.7340    0.3839    0.5000
   37 "038"                                    0.5842    0.3808    0.5000
   38 "040"                                    0.6228    0.3998    0.5000
   39 "041"                                    0.5815    0.3791    0.5000
   40 "042"                                    0.5883    0.3828    0.5000
   41 "043"                                    0.6772    0.4536    0.5000
   42 "044"                                    0.3471    0.4932    0.5000
   43 "045"                                    0.2868    0.2533    0.5000
   44 "046"                                    0.2621    0.2586    0.5000
   45 "047"                                    0.8575    0.4114    0.5000
   46 "048"                                    0.5141    0.3578    0.5000
   47 "049"                                    0.5120    0.3353    0.5000
   48 "050"                                    0.5890    0.4610    0.5000
   49 "051"                                    0.1844    0.2350    0.5000
   50 "052"                                    0.4735    0.4188    0.5000
   51 "053"                                    0.5038    0.4127    0.5000
   52 "054"                                    0.5101    0.3353    0.5000
   53 "055"                                    0.4527    0.2248    0.5000
   54 "056"                                    0.6520    0.3947    0.5000
   55 "057"                                    0.6003    0.3732    0.5000
   56 "058"                                    0.8311    0.3006    0.5000
   57 "059"                                    0.8213    0.3150    0.5000
   58 "061"                                    0.2817    0.3760    0.5000
   59 "063"                                    0.3057    0.3544    0.5000
   60 "064"                                    0.3215    0.4069    0.5000
   61 "065"                                    0.3710    0.1934    0.5000
   62 "066"                                    0.5023    0.2611    0.5000
   63 "067"                                    0.2743    0.3360    0.5000
   64 "068"                                    0.2851    0.3744    0.5000
   65 "069"                                    0.3409    0.1987    0.5000
   66 "070"                                    0.7598    0.5482    0.5000
   67 "071"                                    0.1446    0.4965    0.5000
   68 "072"                                    0.1752    0.5251    0.5000
   69 "073"                                    0.2493    0.3204    0.5000
   70 "074"                                    0.8712    0.3630    0.5000
   71 "075"                                    0.2341    0.4209    0.5000
   72 "076"                                    0.4104    0.5105    0.5000
   73 "077"                                    0.2715    0.4447    0.5000
   74 "078"                                    0.2765    0.4565    0.5000
   75 "079"                                    0.3285    0.5172    0.5000
   76 "080"                                    0.4323    0.5131    0.5000
   77 "081"                                    0.4415    0.5042    0.5000
   78 "082"                                    0.3255    0.2628    0.5000
   79 "083"                                    0.3284    0.2688    0.5000
   80 "084"                                    0.2850    0.3302    0.5000
   81 "088"                                    0.3949    0.4904    0.5000
   82 "089"                                    0.4663    0.3927    0.5000
   83 "090"                                    0.4537    0.3685    0.5000
   84 "091"                                    0.3370    0.3413    0.5000
   85 "092"                                    0.3138    0.3273    0.5000
   86 "093"                                    0.2819    0.4674    0.5000
   87 "094"                                    0.3493    0.4167    0.5000
   88 "095"                                    0.5726    0.4324    0.5000
   89 "096"                                    0.5975    0.4433    0.5000
   90 "097"                                    0.2985    0.5440    0.5000
   91 "098"                                    0.4508    0.4604    0.5000
   92 "099"                                    0.7614    0.3102    0.5000
   93 "100"                                    0.3860    0.1878    0.5000
   94 "101"                                    0.2669    0.5790    0.5000
   95 "102"                                    0.3025    0.6479    0.5000
   96 "103"                                    0.3093    0.6124    0.5000
   97 "104"                                    0.4342    0.5370    0.5000
   98 "105"                                    0.1258    0.2671    0.5000
   99 "106"                                    0.5008    0.5642    0.5000
  100 "107"                                    0.5089    0.5475    0.5000
  101 "108"                                    0.5852    0.3485    0.5000
  102 "109"                                    0.5422    0.3649    0.5000
  103 "110"                                    0.5453    0.3042    0.5000
  104 "111"                                    0.5614    0.3260    0.5000
  105 "112"                                    0.5285    0.3546    0.5000
  106 "113"                                    0.5874    0.3429    0.5000
  107 "114"                                    0.5979    0.3364    0.5000
  108 "115"                                    0.5755    0.3908    0.5000
  109 "117"                                    0.5512    0.4253    0.5000
  110 "118"                                    0.7191    0.5638    0.5000
  111 "119"                                    0.2354    0.2466    0.5000
  112 "120"                                    0.3880    0.3776    0.5000
  113 "121"                                    0.4423    0.6072    0.5000
  114 "122"                                    0.3724    0.3581    0.5000
  115 "123"                                    0.5314    0.5305    0.5000
  116 "124"                                    0.3368    0.3350    0.5000
  117 "125"                                    0.3207    0.3208    0.5000
  118 "126"                                    0.3411    0.3221    0.5000
  119 "127"                                    0.2891    0.3653    0.5000
  120 "128"                                    0.2993    0.1830    0.5000
  121 "129"                                    0.5374    0.3902    0.5000
  122 "130"                                    0.5528    0.4447    0.5000
  123 "131"                                    0.3669    0.3207    0.5000
  124 "132"                                    0.4021    0.4038    0.5000
  125 "133"                                    0.3816    0.3294    0.5000
  126 "134"                                    0.4309    0.4356    0.5000
  127 "135"                                    0.5120    0.4745    0.5000
  128 "136"                                    0.5106    0.4894    0.5000
  129 "137"                                    0.2654    0.5879    0.5000
  130 "138"                                    0.3723    0.4712    0.5000
  131 "139"                                    0.3851    0.4725    0.5000
  132 "140"                                    0.2064    0.5459    0.5000
  133 "141"                                    0.5024    0.3054    0.5000
  134 "142"                                    0.4692    0.2499    0.5000
  135 "143"                                    0.5892    0.4801    0.5000
  136 "144"                                    0.2370    0.5149    0.5000
  137 "145"                                    0.2226    0.5015    0.5000
  138 "146"                                    0.2044    0.3066    0.5000
  139 "147"                                    0.3401    0.1259    0.5000
  140 "148"                                    0.3503    0.1199    0.5000
  141 "149"                                    0.4251    0.1629    0.5000
  142 "150"                                    0.4510    0.1481    0.5000
  143 "152"                                    0.4145    0.1188    0.5000
  144 "153"                                    0.3799    0.5290    0.5000
  145 "154"                                    0.3755    0.5412    0.5000
  146 "155"                                    0.3548    0.5743    0.5000
  147 "156"                                    0.3491    0.2383    0.5000
  148 "157"                                    0.3925    0.3477    0.5000
  149 "158"                                    0.2862    0.5063    0.5000
  150 "159"                                    0.3346    0.5118    0.5000
  151 "160"                                    0.3182    0.5556    0.5000
  152 "161"                                    0.2712    0.5343    0.5000
  153 "162"                                    0.4141    0.5418    0.5000
  154 "163"                                    0.4328    0.6175    0.5000
  155 "164"                                    0.3498    0.2885    0.5000
  156 "165"                                    0.3594    0.2820    0.5000
  157 "166"                                    0.3162    0.5632    0.5000
  158 "167"                                    0.3153    0.5640    0.5000
  159 "168"                                    0.4034    0.2374    0.5000
  160 "169"                                    0.4317    0.2419    0.5000
  161 "170"                                    0.2882    0.2001    0.5000
  162 "171"                                    0.1717    0.5135    0.5000
  163 "172"                                    0.2565    0.5481    0.5000
  164 "173"                                    0.2395    0.5113    0.5000
  165 "174"                                    0.1312    0.4769    0.5000
  166 "175"                                    0.2667    0.5152    0.5000
  167 "176"                                    0.3869    0.3345    0.5000
  168 "177"                                    0.2452    0.3311    0.5000
  169 "178"                                    0.4961    0.4057    0.5000
  170 "179"                                    0.4566    0.5623    0.5000
  171 "180"                                    0.1944    0.3804    0.5000
  172 "182"                                    0.1930    0.3234    0.5000
  173 "183"                                    0.2841    0.5868    0.5000
  174 "184"                                    0.3618    0.5258    0.5000
  175 "185"                                    0.3105    0.5393    0.5000
  176 "187"                                    0.3376    0.5156    0.5000
  177 "188"                                    0.3514    0.5193    0.5000
  178 "189"                                    0.0667    0.4479    0.5000
  179 "190"                                    0.4220    0.4841    0.5000
  180 "191"                                    0.3397    0.4631    0.5000
  181 "192"                                    0.1889    0.3222    0.5000
  182 "195"                                    0.3300    0.4440    0.5000
  183 "196"                                    0.2693    0.3719    0.5000
  184 "197"                                    0.1128    0.4605    0.5000
  185 "198"                                    0.0908    0.4418    0.5000
  186 "199"                                    0.0956    0.4523    0.5000
  187 "200"                                    0.0907    0.4238    0.5000
  188 "201"                                    0.1072    0.4784    0.5000
  189 "202"                                    0.0771    0.4268    0.5000
  190 "203"                                    0.0834    0.4709    0.5000
  191 "204"                                    0.2370    0.4490    0.5000
  192 "205"                                    0.4662    0.4873    0.5000
  193 "206"                                    0.4372    0.2782    0.5000
  194 "207"                                    0.4727    0.3225    0.5000
  195 "209"                                    0.2760    0.6366    0.5000
  196 "210"                                    0.2671    0.6359    0.5000
  197 "211"                                    0.3354    0.5569    0.5000
  198 "212"                                    0.3002    0.3717    0.5000
  199 "213"                                    0.3971    0.3550    0.5000
  200 "214"                                    0.1569    0.2770    0.5000
  201 "215"                                    0.1141    0.3232    0.5000
  202 "216"                                    0.1508    0.2871    0.5000
  203 "217"                                    0.1505    0.3137    0.5000
  204 "218"                                    0.1436    0.2990    0.5000
  205 "219"                                    0.1379    0.3096    0.5000
  206 "220"                                    0.4893    0.4927    0.5000
  207 "221"                                    0.4884    0.4603    0.5000
  208 "222"                                    0.4965    0.4027    0.5000
  209 "223"                                    0.4537    0.3460    0.5000
  210 "224"                                    0.3777    0.3536    0.5000
  211 "225"                                    0.3251    0.4966    0.5000
  212 "226"                                    0.3589    0.4746    0.5000
  213 "227"                                    0.3224    0.2601    0.5000
  214 "228"                                    0.7963    0.5055    0.5000
  215 "229"                                    0.3664    0.4774    0.5000
  216 "230"                                    0.2875    0.4978    0.5000
  217 "231"                                    0.4658    0.4459    0.5000
  218 "232"                                    0.5472    0.4982    0.5000
  219 "233"                                    0.5656    0.3513    0.5000
  220 "234"                                    0.3312    0.4161    0.5000
  221 "235"                                    0.3393    0.4221    0.5000
  222 "236"                                    0.2501    0.3915    0.5000
  223 "237"                                    0.1141    0.3021    0.5000
  224 "238"                                    0.1718    0.4057    0.5000
  225 "239"                                    0.4704    0.4270    0.5000
  226 "240"                                    0.1610    0.3449    0.5000
  227 "241"                                    0.2178    0.3720    0.5000
  228 "242"                                    0.3357    0.3255    0.5000
  229 "243"                                    0.3404    0.4713    0.5000
  230 "244"                                    0.4657    0.3563    0.5000
  231 "245"                                    0.3410    0.5807    0.5000
  232 "246"                                    0.4115    0.5702    0.5000
  233 "247"                                    0.4303    0.5458    0.5000
  234 "248"                                    0.3365    0.2411    0.5000
  235 "249"                                    0.2074    0.5018    0.5000
  236 "250"                                    0.5009    0.5869    0.5000
  237 "251"                                    0.5271    0.5539    0.5000
  238 "252"                                    0.4556    0.4781    0.5000
  239 "253"                                    0.3919    0.5332    0.5000
  240 "254"                                    0.1629    0.4850    0.5000
  241 "255"                                    0.1296    0.4280    0.5000
  242 "256"                                    0.3451    0.2378    0.5000
  243 "257"                                    0.3236    0.2939    0.5000
  244 "258"                                    0.3465    0.3056    0.5000
  245 "259"                                    0.7319    0.5484    0.5000
  246 "261"                                    0.4078    0.4052    0.5000
  247 "262"                                    0.1818    0.1991    0.5000
  248 "263"                                    0.4217    0.3442    0.5000
  249 "264"                                    0.3900    0.3461    0.5000
  250 "265"                                    0.3145    0.4807    0.5000
  251 "266"                                    0.1749    0.4041    0.5000
  252 "267"                                    0.3580    0.3878    0.5000
  253 "268"                                    0.3553    0.3889    0.5000
  254 "270"                                    0.4407    0.5237    0.5000
  255 "271"                                    0.4745    0.5133    0.5000
  256 "272"                                    0.4506    0.5887    0.5000
  257 "273"                                    0.2594    0.2069    0.5000
  258 "274"                                    0.3029    0.1971    0.5000
  259 "275"                                    0.2917    0.2088    0.5000
  260 "276"                                    0.4956    0.3256    0.5000
  261 "277"                                    0.3551    0.5375    0.5000
  262 "278"                                    0.3070    0.3149    0.5000
  263 "279"                                    0.3321    0.5755    0.5000
  264 "281"                                    0.3232    0.5985    0.5000
  265 "282"                                    0.3796    0.5765    0.5000
  266 "283"                                    0.3498    0.5962    0.5000
  267 "284"                                    0.3484    0.5659    0.5000
  268 "285"                                    0.2612    0.4377    0.5000
  269 "286"                                    0.2658    0.4231    0.5000
  270 "287"                                    0.4217    0.5097    0.5000
  271 "288"                                    0.4502    0.5012    0.5000
  272 "289"                                    0.3618    0.5191    0.5000
  273 "290"                                    0.3745    0.5270    0.5000
  274 "291"                                    0.3466    0.5898    0.5000
  275 "292"                                    0.5231    0.2009    0.5000
  276 "293"                                    0.5350    0.2012    0.5000
  277 "294"                                    0.5491    0.2174    0.5000
  278 "295"                                    0.4268    0.4149    0.5000
  279 "296"                                    0.3931    0.3747    0.5000
  280 "297"                                    0.4256    0.4025    0.5000
  281 "299"                                    0.1925    0.3603    0.5000
  282 "300"                                    0.3848    0.3550    0.5000
  283 "301"                                    0.2088    0.3753    0.5000
  284 "302"                                    0.2033    0.3663    0.5000
  285 "303"                                    0.3272    0.3824    0.5000
  286 "304"                                    0.2622    0.5002    0.5000
  287 "305"                                    0.2539    0.4680    0.5000
  288 "306"                                    0.2339    0.5524    0.5000
  289 "307"                                    0.2124    0.5285    0.5000
  290 "308"                                    0.2058    0.2895    0.5000
  291 "310"                                    0.3496    0.2982    0.5000
  292 "311"                                    0.4030    0.3831    0.5000
  293 "312"                                    0.2366    0.3837    0.5000
  294 "313"                                    0.1719    0.3769    0.5000
  295 "314"                                    0.1766    0.3225    0.5000
  296 "315"                                    0.3835    0.3692    0.5000
  297 "317"                                    0.3248    0.5329    0.5000
  298 "320"                                    0.3085    0.5127    0.5000
  299 "321"                                    0.3363    0.4336    0.5000
  300 "322"                                    0.2296    0.3941    0.5000
  301 "323"                                    0.2668    0.2545    0.5000
  302 "324"                                    0.3587    0.4557    0.5000
  303 "325"                                    0.2788    0.5931    0.5000
  304 "326"                                    0.4210    0.4380    0.5000
  305 "327"                                    0.4059    0.3547    0.5000
  306 "328"                                    0.3595    0.3719    0.5000
  307 "329"                                    0.3775    0.3402    0.5000
  308 "330"                                    0.5447    0.4693    0.5000
  309 "331"                                    0.4933    0.2985    0.5000
  310 "332"                                    0.8102    0.2975    0.5000
  311 "333"                                    0.2741    0.4830    0.5000
  312 "334"                                    0.2766    0.4303    0.5000
  313 "335"                                    0.2168    0.4673    0.5000
  314 "336"                                    0.3077    0.5270    0.5000
  315 "337"                                    0.5701    0.3270    0.5000
  316 "338"                                    0.4255    0.4528    0.5000
  317 "339"                                    0.5605    0.3305    0.5000
  318 "340"                                    0.5715    0.2952    0.5000
  319 "342"                                    0.5859    0.3470    0.5000
  320 "343"                                    0.5748    0.4101    0.5000
  321 "344"                                    0.4646    0.1748    0.5000
  322 "345"                                    0.4426    0.2453    0.5000
  323 "346"                                    0.4915    0.2690    0.5000
  324 "347"                                    0.4572    0.2387    0.5000
  325 "349"                                    0.4648    0.2447    0.5000
  326 "350"                                    0.4868    0.2736    0.5000
  327 "351"                                    0.4918    0.2398    0.5000
  328 "352"                                    0.4783    0.2738    0.5000
  329 "353"                                    0.5025    0.2148    0.5000
  330 "354"                                    0.4719    0.4954    0.5000
  331 "356"                                    0.2085    0.3675    0.5000
  332 "357"                                    0.2442    0.3591    0.5000
  333 "358"                                    0.8768    0.5313    0.5000
  334 "360"                                    0.0714    0.2631    0.5000
  335 "361"                                    0.0991    0.2715    0.5000
  336 "362"                                    0.3295    0.6626    0.5000
  337 "363"                                    0.3331    0.1699    0.5000
  338 "364"                                    0.3096    0.1915    0.5000
  339 "365"                                    0.7233    0.3120    0.5000
  340 "366"                                    0.7093    0.3137    0.5000
  341 "367"                                    0.7150    0.2973    0.5000
  342 "368"                                    0.4185    0.5332    0.5000
  343 "369"                                    0.4257    0.6258    0.5000
  344 "370"                                    0.7265    0.3660    0.5000
  345 "371"                                    0.5537    0.3896    0.5000
  346 "372"                                    0.6208    0.4128    0.5000
  347 "373"                                    0.1898    0.2673    0.5000
  348 "374"                                    0.4912    0.2411    0.5000
  349 "375"                                    0.5508    0.3998    0.5000
  350 "376"                                    0.3578    0.5735    0.5000
  351 "378"                                    0.2377    0.3909    0.5000
  352 "380"                                    0.3056    0.3650    0.5000
  353 "381"                                    0.3842    0.3730    0.5000
  354 "382"                                    0.3652    0.5036    0.5000
  355 "383"                                    0.8786    0.4382    0.5000
  356 "384"                                    0.3985    0.1840    0.5000
  357 "385"                                    0.3973    0.1172    0.5000
  358 "386"                                    0.8786    0.4513    0.5000
  359 "387"                                    0.4209    0.1851    0.5000
  360 "388"                                    0.4369    0.1642    0.5000
  361 "389"                                    0.4524    0.1787    0.5000
  362 "390"                                    0.4076    0.1836    0.5000
  363 "391"                                    0.2052    0.4296    0.5000
  364 "392"                                    0.2532    0.4466    0.5000
  365 "393"                                    0.3130    0.4777    0.5000
  366 "394"                                    0.3452    0.6346    0.5000
  367 "395"                                    0.3073    0.2795    0.5000
  368 "396"                                    0.2402    0.5040    0.5000
  369 "397"                                    0.1686    0.4148    0.5000
  370 "398"                                    0.2009    0.3720    0.5000
  371 "399"                                    0.3786    0.5069    0.5000
  372 "400"                                    0.3878    0.4503    0.5000
  373 "401"                                    0.3181    0.3667    0.5000
  374 "402"                                    0.3153    0.3355    0.5000
  375 "403"                                    0.3765    0.2372    0.5000
  376 "404"                                    0.8242    0.5666    0.5000
  377 "405"                                    0.3321    0.3527    0.5000
  378 "406"                                    0.2619    0.3951    0.5000
  379 "407"                                    0.3563    0.4521    0.5000
  380 "408"                                    0.3634    0.4056    0.5000
  381 "409"                                    0.3275    0.3726    0.5000
  382 "410"                                    0.3377    0.2980    0.5000
  383 "411"                                    0.1394    0.5218    0.5000
  384 "412"                                    0.3804    0.3296    0.5000
  385 "413"                                    0.3034    0.2897    0.5000
  386 "414"                                    0.3305    0.3450    0.5000
  387 "415"                                    0.3713    0.2995    0.5000
  388 "416"                                    0.3243    0.3355    0.5000
  389 "417"                                    0.3240    0.3463    0.5000
  390 "418"                                    0.3337    0.3321    0.5000
  391 "419"                                    0.4336    0.3412    0.5000
  392 "420"                                    0.3061    0.4155    0.5000
  393 "421"                                    0.7633    0.4233    0.5000
  394 "422"                                    0.7508    0.4402    0.5000
  395 "423"                                    0.1016    0.3902    0.5000
  396 "425"                                    0.3257    0.4246    0.5000
  397 "426"                                    0.8144    0.3414    0.5000
  398 "427"                                    0.8069    0.3593    0.5000
  399 "428"                                    0.3528    0.4392    0.5000
  400 "430"                                    0.3467    0.4228    0.5000
  401 "431"                                    0.4244    0.4671    0.5000
  402 "432"                                    0.4390    0.4603    0.5000
  403 "433"                                    0.4261    0.5213    0.5000
  404 "435"                                    0.2429    0.5558    0.5000
  405 "436"                                    0.3429    0.3371    0.5000
  406 "438"                                    0.3344    0.4762    0.5000
  407 "439"                                    0.4310    0.4125    0.5000
  408 "440"                                    0.4033    0.1809    0.5000
  409 "441"                                    0.3764    0.1959    0.5000
  410 "443"                                    0.4165    0.1763    0.5000
  411 "444"                                    0.4050    0.4474    0.5000
  412 "445"                                    0.2535    0.5239    0.5000
  413 "446"                                    0.3868    0.6093    0.5000
  414 "447"                                    0.6217    0.4351    0.5000
  415 "448"                                    0.3433    0.5728    0.5000
  416 "449"                                    0.4202    0.6530    0.5000
  417 "450"                                    0.5913    0.3975    0.5000
  418 "451"                                    0.5705    0.4551    0.5000
  419 "452"                                    0.5884    0.4233    0.5000
  420 "453"                                    0.2567    0.3763    0.5000
  421 "455"                                    0.3715    0.1359    0.5000
  422 "456"                                    0.3372    0.4746    0.5000
  423 "457"                                    0.4751    0.5070    0.5000
  424 "459"                                    0.3013    0.5374    0.5000
  425 "460"                                    0.3286    0.5656    0.5000
  426 "461"                                    0.5737    0.3818    0.5000
  427 "462"                                    0.4888    0.3602    0.5000
  428 "463"                                    0.3016    0.3375    0.5000
  429 "464"                                    0.4015    0.2893    0.5000
  430 "465"                                    0.3737    0.3583    0.5000
  431 "466"                                    0.3784    0.3627    0.5000
  432 "467"                                    0.4061    0.4083    0.5000
  433 "468"                                    0.3628    0.3285    0.5000
  434 "469"                                    0.3993    0.5160    0.5000
  435 "470"                                    0.3123    0.4475    0.5000
  436 "471"                                    0.3159    0.4881    0.5000
  437 "474"                                    0.4451    0.2246    0.5000
  438 "475"                                    0.4596    0.2404    0.5000
  439 "476"                                    0.3271    0.6158    0.5000
  440 "477"                                    0.4970    0.2981    0.5000
  441 "478"                                    0.1842    0.5477    0.5000
  442 "479"                                    0.2604    0.4659    0.5000
  443 "480"                                    0.4198    0.1170    0.5000
  444 "481"                                    0.3794    0.1750    0.5000
  445 "482"                                    0.4332    0.5827    0.5000
  446 "483"                                    0.3298    0.2871    0.5000
  447 "484"                                    0.2991    0.4689    0.5000
  448 "485"                                    0.3110    0.3767    0.5000
  449 "486"                                    0.3625    0.4790    0.5000
  450 "487"                                    0.4425    0.5319    0.5000
  451 "488"                                    0.4727    0.4185    0.5000
  452 "489"                                    0.2617    0.3081    0.5000
  453 "490"                                    0.2982    0.2396    0.5000
  454 "491"                                    0.2458    0.4005    0.5000
  455 "492"                                    0.4139    0.3392    0.5000
  456 "494"                                    0.3178    0.3556    0.5000
  457 "495"                                    0.3277    0.4035    0.5000
  458 "496"                                    0.3474    0.3232    0.5000
  459 "497"                                    0.3288    0.4015    0.5000
  460 "498"                                    0.3198    0.3653    0.5000
  461 "499"                                    0.3354    0.3585    0.5000
  462 "500"                                    0.4136    0.4810    0.5000
  463 "501"                                    0.2612    0.3217    0.5000
  464 "502"                                    0.1479    0.4533    0.5000
  465 "503"                                    0.2798    0.5170    0.5000
  466 "504"                                    0.3885    0.3655    0.5000
  467 "505"                                    0.3811    0.1664    0.5000
  468 "506"                                    0.4684    0.3711    0.5000
  469 "507"                                    0.3987    0.2742    0.5000
  470 "508"                                    0.3037    0.2521    0.5000
  471 "509"                                    0.3612    0.2886    0.5000
  472 "510"                                    0.3510    0.2675    0.5000
  473 "513"                                    0.8497    0.3623    0.5000
  474 "514"                                    0.7993    0.3414    0.5000
  475 "515"                                    0.5340    0.2199    0.5000
  476 "516"                                    0.5648    0.4165    0.5000
  477 "517"                                    0.5527    0.4507    0.5000
  478 "518"                                    0.8010    0.6144    0.5000
  479 "519"                                    0.8401    0.4918    0.5000
  480 "520"                                    0.8401    0.5049    0.5000
  481 "524"                                    0.3618    0.5966    0.5000
  482 "525"                                    0.3233    0.5144    0.5000
  483 "526"                                    0.3131    0.4076    0.5000
  484 "527"                                    0.3677    0.2881    0.5000
  485 "528"                                    0.2217    0.3430    0.5000
  486 "529"                                    0.1794    0.3089    0.5000
  487 "530"                                    0.2244    0.2395    0.5000
  488 "531"                                    0.2607    0.3753    0.5000
  489 "532"                                    0.2417    0.3363    0.5000
  490 "533"                                    0.8438    0.5699    0.5000
  491 "534"                                    0.1765    0.4602    0.5000
  492 "535"                                    0.3601    0.4949    0.5000
  493 "536"                                    0.1610    0.4448    0.5000
  494 "537"                                    0.4937    0.2123    0.5000
  495 "538"                                    0.2937    0.3971    0.5000
  496 "539"                                    0.3292    0.5439    0.5000
  497 "540"                                    0.3284    0.2726    0.5000
  498 "541"                                    0.3509    0.3119    0.5000
  499 "542"                                    0.3865    0.4962    0.5000
  500 "543"                                    0.3440    0.5005    0.5000
  501 "544"                                    0.2135    0.3149    0.5000
  502 "545"                                    0.3206    0.1813    0.5000
  503 "546"                                    0.2876    0.1758    0.5000
  504 "547"                                    0.3519    0.2298    0.5000
  505 "548"                                    0.4621    0.1876    0.5000
  506 "549"                                    0.4966    0.1919    0.5000
  507 "550"                                    0.6092    0.2613    0.5000
  508 "552"                                    0.5770    0.3133    0.5000
  509 "554"                                    0.4530    0.3072    0.5000
  510 "556"                                    0.4534    0.3108    0.5000
  511 "558"                                    0.4516    0.3095    0.5000
  512 "559"                                    0.4687    0.3312    0.5000
  513 "560"                                    0.5162    0.3100    0.5000
  514 "562"                                    0.5086    0.2904    0.5000
  515 "564"                                    0.4898    0.1800    0.5000
  516 "565"                                    0.5058    0.2088    0.5000
  517 "566"                                    0.4979    0.2064    0.5000
  518 "567"                                    0.5639    0.2350    0.5000
  519 "568"                                    0.3770    0.2467    0.5000
  520 "569"                                    0.2826    0.3999    0.5000
  521 "570"                                    0.2092    0.2917    0.5000
  522 "571"                                    0.1872    0.4630    0.5000
  523 "572"                                    0.3638    0.3088    0.5000
  524 "573"                                    0.2819    0.3091    0.5000
  525 "574"                                    0.2595    0.2556    0.5000
  526 "575"                                    0.4429    0.4567    0.5000
  527 "576"                                    0.1803    0.3769    0.5000
  528 "578"                                    0.2518    0.4110    0.5000
  529 "579"                                    0.4725    0.1722    0.5000
  530 "580"                                    0.2728    0.3931    0.5000
  531 "581"                                    0.2847    0.4422    0.5000
  532 "582"                                    0.2733    0.3910    0.5000
  533 "583"                                    0.2812    0.5181    0.5000
  534 "584"                                    0.3033    0.2064    0.5000
  535 "585"                                    0.2663    0.4090    0.5000
  536 "586"                                    0.2921    0.4328    0.5000
  537 "587"                                    0.2325    0.4653    0.5000
  538 "588"                                    0.2616    0.5241    0.5000
  539 "589"                                    0.2926    0.5204    0.5000
  540 "590"                                    0.3908    0.5484    0.5000
  541 "591"                                    0.4469    0.4661    0.5000
  542 "592"                                    0.4392    0.3607    0.5000
  543 "593"                                    0.4438    0.3653    0.5000
  544 "594"                                    0.2984    0.3978    0.5000
  545 "595"                                    0.2152    0.4908    0.5000
  546 "596"                                    0.1630    0.4073    0.5000
  547 "597"                                    0.1857    0.4876    0.5000
  548 "598"                                    0.1569    0.4528    0.5000
  549 "599"                                    0.1950    0.3913    0.5000
  550 "600"                                    0.4296    0.6733    0.5000
  551 "601"                                    0.2706    0.3974    0.5000
  552 "602"                                    0.7762    0.4871    0.5000
  553 "603"                                    0.2048    0.3454    0.5000
  554 "604"                                    0.2654    0.3186    0.5000
  555 "605"                                    0.4068    0.4377    0.5000
  556 "606"                                    0.3530    0.5132    0.5000
  557 "608"                                    0.1540    0.4667    0.5000
  558 "609"                                    0.2323    0.4048    0.5000
  559 "610"                                    0.2263    0.4765    0.5000
  560 "611"                                    0.3407    0.4901    0.5000
  561 "612"                                    0.4659    0.5012    0.5000
  562 "614"                                    0.1605    0.3900    0.5000
  563 "615"                                    0.2472    0.4425    0.5000
  564 "616"                                    0.3004    0.3338    0.5000
  565 "617"                                    0.3115    0.3462    0.5000
  566 "618"                                    0.3476    0.3441    0.5000
  567 "619"                                    0.2466    0.3482    0.5000
  568 "620"                                    0.6227    0.3357    0.5000
  569 "621"                                    0.1077    0.4140    0.5000
  570 "622"                                    0.1605    0.2907    0.5000
  571 "623"                                    0.2274    0.4480    0.5000
  572 "624"                                    0.3131    0.5179    0.5000
  573 "625"                                    0.7677    0.6113    0.5000
  574 "626"                                    0.5051    0.4718    0.5000
  575 "627"                                    0.7799    0.3087    0.5000
  576 "628"                                    0.3106    0.2121    0.5000
  577 "629"                                    0.3983    0.4893    0.5000
  578 "630"                                    0.2012    0.3466    0.5000
  579 "631"                                    0.1964    0.1964    0.5000
  580 "632"                                    0.3165    0.2764    0.5000
  581 "633"                                    0.3512    0.2556    0.5000
  582 "634"                                    0.2694    0.5395    0.5000
  583 "635"                                    0.3207    0.5169    0.5000
  584 "636"                                    0.2478    0.3238    0.5000
  585 "637"                                    0.4494    0.4091    0.5000
  586 "638"                                    0.4037    0.3958    0.5000
  587 "640"                                    0.3424    0.3688    0.5000
  588 "641"                                    0.1192    0.2864    0.5000
  589 "642"                                    0.2798    0.4077    0.5000
  590 "644"                                    0.4112    0.4833    0.5000
  591 "645"                                    0.2890    0.4620    0.5000
  592 "646"                                    0.2399    0.5020    0.5000
  593 "647"                                    0.7727    0.5177    0.5000
  594 "648"                                    0.2852    0.4338    0.5000
  595 "650"                                    0.2739    0.5184    0.5000
  596 "651"                                    0.3010    0.2467    0.5000
  597 "652"                                    0.2389    0.2825    0.5000
  598 "653"                                    0.3903    0.3039    0.5000
  599 "654"                                    0.2464    0.3099    0.5000
  600 "655"                                    0.2484    0.3916    0.5000
  601 "656"                                    0.3565    0.1998    0.5000
  602 "657"                                    0.3057    0.4318    0.5000
  603 "658"                                    0.4040    0.2662    0.5000
  604 "659"                                    0.2407    0.2966    0.5000
  605 "660"                                    0.4094    0.4777    0.5000
  606 "661"                                    0.1628    0.4480    0.5000
  607 "662"                                    0.2543    0.3736    0.5000
  608 "663"                                    0.3522    0.5075    0.5000
  609 "664"                                    0.3334    0.4816    0.5000
  610 "665"                                    0.3458    0.4424    0.5000
  611 "666"                                    0.3942    0.3895    0.5000
  612 "667"                                    0.2920    0.6166    0.5000
  613 "668"                                    0.2807    0.2901    0.5000
  614 "669"                                    0.4219    0.5664    0.5000
  615 "670"                                    0.3652    0.4386    0.5000
  616 "671"                                    0.2473    0.4597    0.5000
  617 "672"                                    0.4765    0.5041    0.5000
  618 "673"                                    0.5234    0.1247    0.5000
  619 "674"                                    0.3531    0.4961    0.5000
  620 "676"                                    0.3646    0.4944    0.5000
  621 "677"                                    0.3855    0.6525    0.5000
  622 "678"                                    0.4207    0.6369    0.5000
  623 "680"                                    0.4643    0.5238    0.5000
  624 "681"                                    0.4439    0.3603    0.5000
  625 "682"                                    0.3788    0.3276    0.5000
  626 "683"                                    0.3359    0.3274    0.5000
  627 "684"                                    0.3502    0.4261    0.5000
  628 "685"                                    0.3655    0.4303    0.5000
  629 "687"                                    0.2983    0.5571    0.5000
  630 "688"                                    0.3157    0.5124    0.5000
  631 "689"                                    0.1458    0.4494    0.5000
  632 "690"                                    0.2586    0.3308    0.5000
  633 "692"                                    0.2205    0.2677    0.5000
  634 "693"                                    0.3807    0.4700    0.5000
  635 "694"                                    0.1622    0.2475    0.5000
  636 "695"                                    0.1866    0.2774    0.5000
  637 "696"                                    0.4331    0.6511    0.5000
  638 "697"                                    0.4463    0.6610    0.5000
  639 "698"                                    0.3343    0.5506    0.5000
  640 "699"                                    0.2385    0.4199    0.5000
  641 "700"                                    0.1621    0.4111    0.5000
  642 "701"                                    0.3443    0.2682    0.5000
  643 "702"                                    0.3109    0.2818    0.5000
  644 "704"                                    0.7785    0.5468    0.5000
  645 "705"                                    0.3253    0.5310    0.5000
  646 "706"                                    0.4840    0.1476    0.5000
  647 "707"                                    0.4307    0.1545    0.5000
  648 "708"                                    0.4515    0.3276    0.5000
  649 "709"                                    0.4903    0.2349    0.5000
  650 "710"                                    0.5577    0.2647    0.5000
  651 "711"                                    0.5387    0.2615    0.5000
  652 "712"                                    0.4945    0.2942    0.5000
  653 "713"                                    0.5397    0.2534    0.5000
  654 "714"                                    0.5009    0.2237    0.5000
  655 "715"                                    0.4837    0.2404    0.5000
  656 "716"                                    0.4839    0.1836    0.5000
  657 "717"                                    0.5032    0.2849    0.5000
  658 "718"                                    0.4708    0.2435    0.5000
  659 "719"                                    0.5337    0.3523    0.5000
  660 "720"                                    0.5347    0.1698    0.5000
  661 "721"                                    0.5361    0.2047    0.5000
  662 "722"                                    0.5180    0.3039    0.5000
  663 "723"                                    0.5339    0.0767    0.5000
  664 "724"                                    0.5458    0.2389    0.5000
  665 "725"                                    0.4923    0.1639    0.5000
  666 "726"                                    0.5072    0.1638    0.5000
  667 "727"                                    0.5391    0.1135    0.5000
  668 "728"                                    0.5610    0.1762    0.5000
  669 "729"                                    0.5829    0.2121    0.5000
  670 "730"                                    0.5148    0.1842    0.5000
  671 "731"                                    0.5688    0.2160    0.5000
  672 "732"                                    0.5221    0.1544    0.5000
  673 "733"                                    0.5025    0.1177    0.5000
  674 "734"                                    0.5058    0.1897    0.5000
  675 "735"                                    0.4548    0.2787    0.5000
  676 "736"                                    0.5707    0.2914    0.5000
  677 "737"                                    0.5713    0.3040    0.5000
  678 "739"                                    0.5097    0.1135    0.5000
  679 "740"                                    0.4483    0.2496    0.5000
  680 "741"                                    0.5005    0.0989    0.5000
  681 "742"                                    0.5441    0.2616    0.5000
  682 "743"                                    0.5966    0.2538    0.5000
  683 "744"                                    0.5788    0.2413    0.5000
  684 "745"                                    0.5145    0.2226    0.5000
  685 "746"                                    0.5644    0.2765    0.5000
  686 "747"                                    0.5554    0.2431    0.5000
  687 "748"                                    0.5414    0.1577    0.5000
  688 "749"                                    0.5214    0.0966    0.5000
  689 "750"                                    0.2746    0.1939    0.5000
  690 "752"                                    0.3086    0.1558    0.5000
  691 "753"                                    0.8001    0.4605    0.5000
  692 "754"                                    0.6038    0.4586    0.5000
  693 "755"                                    0.1661    0.3949    0.5000
  694 "756"                                    0.4443    0.4689    0.5000
  695 "757"                                    0.5456    0.2604    0.5000
  696 "758"                                    0.5040    0.4183    0.5000
  697 "759"                                    0.4359    0.1380    0.5000
  698 "760"                                    0.2944    0.3197    0.5000
  699 "761"                                    0.2434    0.5325    0.5000
  700 "762"                                    0.4322    0.4390    0.5000
  701 "764"                                    0.4651    0.3236    0.5000
  702 "769"                                    0.3987    0.3766    0.5000
  703 "770"                                    0.2706    0.4427    0.5000
  704 "771"                                    0.3490    0.3493    0.5000
  705 "772"                                    0.2120    0.3900    0.5000
  706 "773"                                    0.5053    0.2276    0.5000
  707 "774"                                    0.2330    0.3740    0.5000
  708 "775"                                    0.2403    0.6108    0.5000
  709 "776"                                    0.3519    0.5697    0.5000
  710 "777"                                    0.2577    0.4601    0.5000
  711 "778"                                    0.2644    0.4288    0.5000
  712 "779"                                    0.2594    0.4552    0.5000
  713 "780"                                    0.6209    0.4252    0.5000
  714 "781"                                    0.5944    0.3446    0.5000
  715 "782"                                    0.5822    0.3750    0.5000
  716 "783"                                    0.2717    0.2615    0.5000
  717 "784"                                    0.6124    0.4462    0.5000
  718 "785"                                    0.5847    0.4501    0.5000
  719 "786"                                    0.5133    0.2867    0.5000
  720 "787"                                    0.2999    0.4466    0.5000
  721 "788"                                    0.3930    0.4054    0.5000
  722 "789"                                    0.3673    0.2678    0.5000
  723 "790"                                    0.3702    0.4342    0.5000
  724 "791"                                    0.2883    0.3800    0.5000
  725 "792"                                    0.1814    0.1825    0.5000
  726 "793"                                    0.4282    0.4686    0.5000
  727 "794"                                    0.2944    0.4078    0.5000
  728 "795"                                    0.5477    0.3509    0.5000
  729 "796"                                    0.5143    0.3381    0.5000
  730 "797"                                    0.5499    0.3647    0.5000
  731 "798"                                    0.7771    0.5727    0.5000
  732 "799"                                    0.4416    0.3571    0.5000
  733 "800"                                    0.8538    0.5282    0.5000
  734 "801"                                    0.3583    0.2609    0.5000
  735 "802"                                    0.3368    0.4169    0.5000
  736 "803"                                    0.2837    0.2096    0.5000
  737 "804"                                    0.2692    0.3199    0.5000
  738 "805"                                    0.4396    0.3866    0.5000
  739 "806"                                    0.8231    0.3992    0.5000
  740 "807"                                    0.3581    0.3859    0.5000
  741 "808"                                    0.0964    0.4586    0.5000
  742 "809"                                    0.0809    0.4098    0.5000
  743 "810"                                    0.0795    0.4128    0.5000
  744 "811"                                    0.0792    0.4409    0.5000
  745 "812"                                    0.1068    0.4395    0.5000
  746 "813"                                    0.0858    0.4246    0.5000
  747 "814"                                    0.1042    0.4892    0.5000
  748 "815"                                    0.4220    0.2690    0.5000
  749 "816"                                    0.1955    0.4368    0.5000
  750 "817"                                    0.4950    0.4258    0.5000
  751 "818"                                    0.2977    0.5026    0.5000
  752 "819"                                    0.0824    0.2853    0.5000
  753 "820"                                    0.2046    0.3871    0.5000
  754 "821"                                    0.1515    0.5175    0.5000
  755 "822"                                    0.1929    0.1779    0.5000
  756 "823"                                    0.2302    0.5768    0.5000
  757 "824"                                    0.1864    0.3787    0.5000
  758 "825"                                    0.3847    0.4939    0.5000
  759 "826"                                    0.5569    0.1569    0.5000
  760 "827"                                    0.5137    0.2167    0.5000
  761 "828"                                    0.5422    0.2254    0.5000
  762 "829"                                    0.4188    0.2730    0.5000
  763 "830"                                    0.0959    0.4323    0.5000
  764 "831"                                    0.1597    0.3302    0.5000
  765 "832"                                    0.3586    0.3630    0.5000
  766 "833"                                    0.3938    0.4953    0.5000
  767 "834"                                    0.1803    0.4662    0.5000
  768 "835"                                    0.2940    0.2728    0.5000
  769 "836"                                    0.3493    0.5105    0.5000
  770 "838"                                    0.2120    0.5273    0.5000
  771 "839"                                    0.2368    0.4963    0.5000
  772 "840"                                    0.2329    0.4250    0.5000
  773 "841"                                    0.2990    0.4723    0.5000
  774 "842"                                    0.2551    0.4428    0.5000
  775 "843"                                    0.3779    0.4120    0.5000
  776 "844"                                    0.4033    0.4854    0.5000
  777 "845"                                    0.5692    0.3149    0.5000
  778 "846"                                    0.4634    0.2764    0.5000
  779 "847"                                    0.4530    0.2309    0.5000
  780 "848"                                    0.4848    0.1854    0.5000
  781 "849"                                    0.4953    0.1867    0.5000
  782 "850"                                    0.3790    0.4261    0.5000
  783 "851"                                    0.0883    0.2486    0.5000
  784 "852"                                    0.3393    0.6471    0.5000
  785 "853"                                    0.4071    0.3831    0.5000
  786 "854"                                    0.6224    0.3973    0.5000
  787 "855"                                    0.5441    0.4112    0.5000
  788 "856"                                    0.1895    0.2694    0.5000
  789 "857"                                    0.3050    0.4358    0.5000
  790 "858"                                    0.4377    0.4155    0.5000
  791 "859"                                    0.3518    0.4456    0.5000
  792 "860"                                    0.2472    0.3815    0.5000
  793 "861"                                    0.2312    0.4062    0.5000
  794 "862"                                    0.2334    0.4339    0.5000
  795 "863"                                    0.2248    0.4362    0.5000
  796 "864"                                    0.3961    0.3771    0.5000
  797 "865"                                    0.4163    0.1853    0.5000
  798 "866"                                    0.4317    0.6236    0.5000
  799 "867"                                    0.3462    0.3549    0.5000
  800 "868"                                    0.2206    0.2334    0.5000
  801 "869"                                    0.3237    0.2853    0.5000
  802 "870"                                    0.3480    0.3407    0.5000
  803 "871"                                    0.2610    0.4981    0.5000
  804 "872"                                    0.3463    0.4333    0.5000
  805 "873"                                    0.3263    0.4179    0.5000
  806 "874"                                    0.4054    0.5624    0.5000
  807 "875"                                    0.3172    0.4734    0.5000
  808 "876"                                    0.5620    0.4622    0.5000
  809 "877"                                    0.5475    0.5220    0.5000
  810 "878"                                    0.3644    0.2855    0.5000
  811 "879"                                    0.2604    0.3891    0.5000
  812 "880"                                    0.3318    0.6377    0.5000
  813 "881"                                    0.1924    0.4506    0.5000
  814 "882"                                    0.3450    0.5363    0.5000
  815 "883"                                    0.3675    0.6115    0.5000
  816 "884"                                    0.3193    0.5706    0.5000
  817 "885"                                    0.2664    0.1668    0.5000
  818 "886"                                    0.3967    0.3139    0.5000
  819 "887"                                    0.7969    0.5880    0.5000
  820 "888"                                    0.4042    0.4666    0.5000
  821 "889"                                    0.3314    0.2977    0.5000
  822 "890"                                    0.3124    0.2784    0.5000
  823 "891"                                    0.3281    0.3030    0.5000
  824 "892"                                    0.3694    0.3207    0.5000
  825 "893"                                    0.4151    0.5660    0.5000
  826 "894"                                    0.1806    0.2986    0.5000
  827 "895"                                    0.1552    0.3460    0.5000
  828 "896"                                    0.5473    0.2481    0.5000
  829 "897"                                    0.4589    0.3310    0.5000
  830 "898"                                    0.2559    0.2746    0.5000
  831 "899"                                    0.1002    0.4791    0.5000
  832 "900"                                    0.2828    0.3955    0.5000
  833 "901"                                    0.4058    0.5894    0.5000
  834 "902"                                    0.4450    0.4598    0.5000
  835 "903"                                    0.4336    0.3520    0.5000
  836 "904"                                    0.2221    0.5178    0.5000
  837 "905"                                    0.3196    0.4251    0.5000
  838 "906"                                    0.3600    0.4321    0.5000
  839 "907"                                    0.3386    0.5630    0.5000
  840 "908"                                    0.2721    0.4053    0.5000
  841 "909"                                    0.2744    0.4189    0.5000
  842 "910"                                    0.4142    0.3698    0.5000
  843 "911"                                    0.6311    0.3454    0.5000
  844 "912"                                    0.1002    0.5031    0.5000
  845 "913"                                    0.1929    0.4621    0.5000
  846 "914"                                    0.2833    0.6243    0.5000
  847 "915"                                    0.2630    0.4937    0.5000
  848 "916"                                    0.4659    0.3241    0.5000
  849 "917"                                    0.3275    0.2813    0.5000
  850 "918"                                    0.1598    0.3397    0.5000
  851 "919"                                    0.2749    0.3614    0.5000
  852 "920"                                    0.5579    0.1948    0.5000
  853 "921"                                    0.5974    0.1831    0.5000
  854 "922"                                    0.5232    0.3293    0.5000
  855 "923"                                    0.4786    0.2087    0.5000
  856 "924"                                    0.4758    0.1471    0.5000
  857 "925"                                    0.4085    0.1147    0.5000
  858 "926"                                    0.4088    0.0966    0.5000
  859 "927"                                    0.3942    0.0997    0.5000
  860 "928"                                    0.5285    0.3574    0.5000
  861 "929"                                    0.3369    0.2802    0.5000
  862 "930"                                    0.6528    0.4722    0.5000
  863 "931"                                    0.2314    0.2318    0.5000
  864 "932"                                    0.4157    0.3485    0.5000
  865 "933"                                    0.1444    0.4382    0.5000
  866 "934"                                    0.2291    0.4230    0.5000
  867 "935"                                    0.3723    0.5982    0.5000
  868 "936"                                    0.1762    0.3455    0.5000
  869 "937"                                    0.3003    0.4341    0.5000
  870 "938"                                    0.5990    0.3745    0.5000
  871 "939"                                    0.7721    0.3165    0.5000
  872 "940"                                    0.2252    0.5129    0.5000
  873 "941"                                    0.5060    0.4319    0.5000
  874 "942"                                    0.2985    0.3385    0.5000
  875 "943"                                    0.3572    0.3883    0.5000
  876 "944"                                    0.3472    0.4373    0.5000
  877 "945"                                    0.5427    0.4893    0.5000
  878 "946"                                    0.2678    0.4273    0.5000
  879 "947"                                    0.8566    0.4642    0.5000
  880 "948"                                    0.8566    0.4773    0.5000
  881 "949"                                    0.4789    0.4339    0.5000
  882 "950"                                    0.4307    0.5799    0.5000
  883 "951"                                    0.4699    0.2787    0.5000
  884 "952"                                    0.2669    0.4882    0.5000
  885 "953"                                    0.2641    0.3894    0.5000
  886 "954"                                    0.2570    0.1569    0.5000
  887 "955"                                    0.1837    0.4837    0.5000
  888 "956"                                    0.4336    0.3960    0.5000
  889 "957"                                    0.4324    0.3954    0.5000
  890 "958"                                    0.1460    0.3528    0.5000
  891 "959"                                    0.4283    0.4972    0.5000
  892 "960"                                    0.2217    0.3144    0.5000
  893 "961"                                    0.2297    0.4872    0.5000
  894 "962"                                    0.1627    0.4379    0.5000
  895 "963"                                    0.2847    0.2763    0.5000
  896 "964"                                    0.3037    0.2100    0.5000
  897 "965"                                    0.5310    0.1640    0.5000
  898 "966"                                    0.4598    0.5588    0.5000
  899 "967"                                    0.3745    0.6258    0.5000
  900 "968"                                    0.3039    0.6453    0.5000
  901 "969"                                    0.5853    0.3680    0.5000
  902 "970"                                    0.6591    0.4425    0.5000
  903 "971"                                    0.6492    0.4461    0.5000
  904 "972"                                    0.4291    0.2390    0.5000
  905 "973"                                    0.4802    0.4293    0.5000
  906 "974"                                    0.4690    0.4332    0.5000
  907 "975"                                    0.4602    0.4100    0.5000
  908 "976"                                    0.4699    0.4239    0.5000
  909 "977"                                    0.4698    0.4282    0.5000
  910 "978"                                    0.4637    0.4349    0.5000
  911 "979"                                    0.4650    0.3077    0.5000
  912 "980"                                    0.4754    0.2957    0.5000
  913 "981"                                    0.4592    0.2853    0.5000
  914 "982"                                    0.4721    0.2976    0.5000
  915 "983"                                    0.4452    0.2685    0.5000
  916 "984"                                    0.4500    0.2949    0.5000
  917 "985"                                    0.4588    0.2768    0.5000
  918 "986"                                    0.6131    0.4530    0.5000
  919 "987"                                    0.6273    0.4427    0.5000
  920 "988"                                    0.6435    0.3830    0.5000
  921 "989"                                    0.6524    0.4032    0.5000
  922 "990"                                    0.2541    0.4111    0.5000
  923 "991"                                    0.4397    0.1790    0.5000
  924 "992"                                    0.4193    0.1311    0.5000
  925 "993"                                    0.3597    0.1639    0.5000
  926 "994"                                    0.3464    0.3099    0.5000
  927 "995"                                    0.6763    0.4456    0.5000
  928 "996"                                    0.5578    0.1480    0.5000
  929 "997"                                    0.3109    0.4843    0.5000
  930 "998"                                    0.2743    0.4646    0.5000
  931 "999"                                    0.8712    0.3761    0.5000
  932 "1000"                                   0.3243    0.6415    0.5000
  933 "1001"                                   0.2486    0.5008    0.5000
  934 "1002"                                   0.4790    0.4098    0.5000
  935 "1003"                                   0.3612    0.3492    0.5000
  936 "1004"                                   0.2876    0.4087    0.5000
  937 "1005"                                   0.2673    0.4113    0.5000
  938 "1006"                                   0.3458    0.4283    0.5000
  939 "1007"                                   0.1053    0.3079    0.5000
  940 "1008"                                   0.7764    0.3613    0.5000
  941 "1009"                                   0.7688    0.3792    0.5000
  942 "1010"                                   0.7613    0.3613    0.5000
  943 "1011"                                   0.4144    0.2648    0.5000
  944 "1012"                                   0.7408    0.5019    0.5000
  945 "1013"                                   0.7954    0.4145    0.5000
  946 "1014"                                   0.3006    0.6226    0.5000
  947 "1015"                                   0.3118    0.6127    0.5000
  948 "1016"                                   0.3065    0.4711    0.5000
  949 "1017"                                   0.2082    0.4789    0.5000
  950 "1018"                                   0.2884    0.2691    0.5000
  951 "1019"                                   0.2835    0.2591    0.5000
  952 "1020"                                   0.7279    0.4774    0.5000
  953 "1021"                                   0.2857    0.2904    0.5000
  954 "1022"                                   0.3684    0.3318    0.5000
  955 "1023"                                   0.3498    0.3069    0.5000
  956 "1024"                                   0.2428    0.3172    0.5000
  957 "1025"                                   0.4023    0.3461    0.5000
  958 "1026"                                   0.4253    0.4230    0.5000
  959 "1027"                                   0.5605    0.3829    0.5000
  960 "1028"                                   0.5382    0.3977    0.5000
  961 "1029"                                   0.3897    0.3822    0.5000
  962 "1030"                                   0.4975    0.2498    0.5000
  963 "1031"                                   0.5309    0.3112    0.5000
  964 "1032"                                   0.4787    0.2208    0.5000
  965 "1033"                                   0.3419    0.6009    0.5000
  966 "1034"                                   0.3762    0.6020    0.5000
  967 "1035"                                   0.4309    0.2177    0.5000
  968 "1036"                                   0.3761    0.2292    0.5000
  969 "1037"                                   0.8296    0.5867    0.5000
  970 "1038"                                   0.3202    0.3722    0.5000
  971 "1039"                                   0.4313    0.6296    0.5000
  972 "1040"                                   0.2880    0.4271    0.5000
  973 "1041"                                   0.2833    0.5633    0.5000
  974 "1042"                                   0.1511    0.3627    0.5000
  975 "1043"                                   0.3138    0.5664    0.5000
  976 "1044"                                   0.7599    0.4927    0.5000
  977 "1045"                                   0.1840    0.4933    0.5000
  978 "1046"                                   0.1281    0.4155    0.5000
  979 "1047"                                   0.2807    0.2614    0.5000
  980 "1048"                                   0.2350    0.5118    0.5000
  981 "1049"                                   0.4148    0.4878    0.5000
  982 "1050"                                   0.8231    0.4123    0.5000
  983 "1051"                                   0.4396    0.1887    0.5000
  984 "1052"                                   0.2624    0.3011    0.5000
  985 "1053"                                   0.2065    0.3540    0.5000
  986 "1054"                                   0.1216    0.3879    0.5000
  987 "1055"                                   0.5038    0.5033    0.5000
  988 "1056"                                   0.2383    0.6225    0.5000
  989 "1057"                                   0.2377    0.6207    0.5000
  990 "1058"                                   0.1533    0.2730    0.5000
  991 "1059"                                   0.2548    0.2819    0.5000
  992 "1060"                                   0.2482    0.5218    0.5000
  993 "1061"                                   0.3581    0.3182    0.5000
  994 "1062"                                   0.3923    0.2843    0.5000
  995 "1063"                                   0.3805    0.3774    0.5000
  996 "1064"                                   0.3217    0.2532    0.5000
  997 "1065"                                   0.3251    0.2381    0.5000
  998 "1066"                                   0.2330    0.2655    0.5000
  999 "1067"                                   0.3448    0.3903    0.5000
 1000 "1068"                                   0.3049    0.3465    0.5000
 1001 "1069"                                   0.4576    0.5357    0.5000
 1002 "1070"                                   0.1468    0.5426    0.5000
 1003 "1071"                                   0.3218    0.4446    0.5000
 1004 "1072"                                   0.2342    0.3036    0.5000
 1005 "1073"                                   0.3302    0.3674    0.5000
 1006 "1074"                                   0.4252    0.3788    0.5000
 1007 "1075"                                   0.1637    0.5276    0.5000
 1008 "1076"                                   0.7344    0.5254    0.5000
 1009 "1077"                                   0.3079    0.4966    0.5000
 1010 "1078"                                   0.8653    0.5438    0.5000
 1011 "1079"                                   0.5466    0.2085    0.5000
 1012 "1080"                                   0.5201    0.1943    0.5000
 1013 "1081"                                   0.5250    0.1969    0.5000
 1014 "1082"                                   0.3889    0.3019    0.5000
 1015 "1083"                                   0.4700    0.4094    0.5000
 1016 "1084"                                   0.5036    0.4465    0.5000
 1017 "1085"                                   0.3489    0.4530    0.5000
 1018 "1086"                                   0.2899    0.4501    0.5000
 1019 "1087"                                   0.2389    0.3369    0.5000
 1020 "1088"                                   0.2528    0.3445    0.5000
 1021 "1089"                                   0.3001    0.5701    0.5000
 1022 "1090"                                   0.3748    0.2865    0.5000
 1023 "1091"                                   0.2131    0.3707    0.5000
 1024 "1092"                                   0.4303    0.2098    0.5000
 1025 "1093"                                   0.4165    0.2214    0.5000
 1026 "1094"                                   0.4473    0.1734    0.5000
 1027 "1095"                                   0.3174    0.1596    0.5000
 1028 "1096"                                   0.4510    0.2952    0.5000
 1029 "1097"                                   0.5612    0.3308    0.5000
 1030 "1098"                                   0.5288    0.2693    0.5000
 1031 "1099"                                   0.5684    0.3519    0.5000
 1032 "1100"                                   0.3167    0.4361    0.5000
 1033 "1101"                                   0.1858    0.4658    0.5000
 1034 "1102"                                   0.2220    0.4990    0.5000
 1035 "1103"                                   0.2477    0.4776    0.5000
 1036 "1104"                                   0.2658    0.4613    0.5000
 1037 "1105"                                   0.3398    0.5380    0.5000
 1038 "1106"                                   0.4998    0.2758    0.5000
 1039 "1107"                                   0.5027    0.2841    0.5000
 1040 "1108"                                   0.4663    0.2273    0.5000
 1041 "1109"                                   0.5433    0.1922    0.5000
 1042 "1110"                                   0.3675    0.1025    0.5000
 1043 "1111"                                   0.2473    0.2515    0.5000
 1044 "1112"                                   0.2976    0.2286    0.5000
 1045 "1113"                                   0.6323    0.4220    0.5000
 1046 "1114"                                   0.3992    0.3170    0.5000
 1047 "1115"                                   0.4000    0.3413    0.5000
 1048 "1116"                                   0.1383    0.3745    0.5000
 1049 "1117"                                   0.5033    0.3553    0.5000
 1050 "1118"                                   0.7373    0.3101    0.5000
 1051 "1119"                                   0.5460    0.1975    0.5000
 1052 "1120"                                   0.1672    0.5702    0.5000
 1053 "1121"                                   0.1378    0.5394    0.5000
 1054 "1122"                                   0.3579    0.4930    0.5000
 1055 "1123"                                   0.2636    0.2697    0.5000
 1056 "1124"                                   0.2792    0.2537    0.5000
 1057 "1125"                                   0.5585    0.3866    0.5000
 1058 "1126"                                   0.5341    0.3840    0.5000
 1059 "1127"                                   0.2046    0.3064    0.5000
 1060 "1128"                                   0.4918    0.4348    0.5000
 1061 "1129"                                   0.6428    0.3940    0.5000
 1062 "1130"                                   0.2256    0.5517    0.5000
 1063 "1131"                                   0.2880    0.5959    0.5000
 1064 "1132"                                   0.2599    0.6055    0.5000
 1065 "1133"                                   0.7770    0.2946    0.5000
 1066 "1134"                                   0.4048    0.1956    0.5000
 1067 "1135"                                   0.4279    0.1851    0.5000
 1068 "1136"                                   0.3905    0.3949    0.5000
 1069 "1137"                                   0.1738    0.4093    0.5000
 1070 "1138"                                   0.1405    0.2806    0.5000
 1071 "1139"                                   0.2492    0.4484    0.5000
 1072 "1140"                                   0.2585    0.5698    0.5000
 1073 "1141"                                   0.4113    0.3997    0.5000
 1074 "1142"                                   0.2842    0.2681    0.5000
 1075 "1143"                                   0.3409    0.3084    0.5000
 1076 "1144"                                   0.2218    0.5436    0.5000
 1077 "1145"                                   0.3790    0.3446    0.5000
 1078 "1146"                                   0.7445    0.4156    0.5000
 1079 "1147"                                   0.1376    0.3780    0.5000
 1080 "1148"                                   0.3137    0.4951    0.5000
 1081 "1149"                                   0.3292    0.4931    0.5000
 1082 "1150"                                   0.3242    0.4318    0.5000
 1083 "1151"                                   0.5336    0.4829    0.5000
 1084 "1152"                                   0.1586    0.4359    0.5000
 1085 "1153"                                   0.7479    0.2686    0.5000
 1086 "1154"                                   0.4022    0.1264    0.5000
 1087 "1155"                                   0.3682    0.5607    0.5000
 1088 "1156"                                   0.2161    0.4950    0.5000
 1089 "1157"                                   0.1707    0.2242    0.5000
 1090 "1158"                                   0.2444    0.2938    0.5000
 1091 "1159"                                   0.3969    0.1311    0.5000
 1092 "1160"                                   0.2268    0.3876    0.5000
 1093 "1161"                                   0.1828    0.2900    0.5000
 1094 "1162"                                   0.2357    0.4425    0.5000
 1095 "1163"                                   0.2932    0.6403    0.5000
 1096 "1164"                                   0.3545    0.5830    0.5000
 1097 "1165"                                   0.3318    0.5989    0.5000
 1098 "1166"                                   0.2389    0.2770    0.5000
 1099 "1167"                                   0.4041    0.3347    0.5000
 1100 "1168"                                   0.3442    0.3203    0.5000
 1101 "1169"                                   0.4887    0.4593    0.5000
 1102 "1170"                                   0.5107    0.4771    0.5000
 1103 "1171"                                   0.5066    0.4864    0.5000
 1104 "1172"                                   0.4416    0.4857    0.5000
 1105 "1173"                                   0.2037    0.3169    0.5000
 1106 "1174"                                   0.4443    0.6049    0.5000
 1107 "1175"                                   0.0880    0.4201    0.5000
 1108 "1176"                                   0.3824    0.4588    0.5000
 1109 "1177"                                   0.2630    0.2079    0.5000
 1110 "1178"                                   0.2986    0.2013    0.5000
 1111 "1179"                                   0.4081    0.4768    0.5000
 1112 "1180"                                   0.3775    0.3023    0.5000
 1113 "1181"                                   0.5379    0.1711    0.5000
 1114 "1182"                                   0.5346    0.1907    0.5000
 1115 "1183"                                   0.5711    0.4170    0.5000
 1116 "1184"                                   0.4975    0.3427    0.5000
 1117 "1185"                                   0.4835    0.3368    0.5000
 1118 "1186"                                   0.4933    0.3398    0.5000
 1119 "1187"                                   0.4859    0.3419    0.5000
 1120 "1188"                                   0.5402    0.3944    0.5000
 1121 "1189"                                   0.5604    0.3400    0.5000
 1122 "1190"                                   0.2655    0.4493    0.5000
 1123 "1191"                                   0.4667    0.4712    0.5000
 1124 "1192"                                   0.3452    0.5128    0.5000
 1125 "1193"                                   0.2820    0.4281    0.5000
 1126 "1194"                                   0.3191    0.6273    0.5000
 1127 "1195"                                   0.1861    0.2758    0.5000
 1128 "1196"                                   0.4696    0.1764    0.5000
 1129 "1197"                                   0.4893    0.1882    0.5000
 1130 "1198"                                   0.4974    0.5708    0.5000
 1131 "1199"                                   0.4880    0.6043    0.5000
 1132 "1200"                                   0.2651    0.2526    0.5000
 1133 "1201"                                   0.4776    0.5736    0.5000
 1134 "1202"                                   0.2969    0.3277    0.5000
 1135 "1203"                                   0.4682    0.5936    0.5000
 1136 "1204"                                   0.4692    0.6212    0.5000
 1137 "1205"                                   0.3250    0.4843    0.5000
 1138 "1206"                                   0.1160    0.3463    0.5000
 1139 "1207"                                   0.2815    0.3524    0.5000
 1140 "1208"                                   0.3492    0.4964    0.5000
 1141 "1209"                                   0.7954    0.4276    0.5000
 1142 "1210"                                   0.2368    0.2327    0.5000
 1143 "1211"                                   0.4132    0.3992    0.5000
 1144 "1212"                                   0.1988    0.4542    0.5000
 1145 "1213"                                   0.7152    0.5315    0.5000
 1146 "1214"                                   0.3718    0.2804    0.5000
 1147 "1215"                                   0.2010    0.4284    0.5000
 1148 "1216"                                   0.3146    0.3170    0.5000
 1149 "1217"                                   0.2497    0.5634    0.5000
 1150 "1218"                                   0.2729    0.4509    0.5000
 1151 "1219"                                   0.6193    0.4593    0.5000
 1152 "1220"                                   0.2409    0.4709    0.5000
 1153 "1221"                                   0.3556    0.4500    0.5000
 1154 "1222"                                   0.3981    0.5388    0.5000
 1155 "1223"                                   0.3100    0.5681    0.5000
 1156 "1224"                                   0.2290    0.4133    0.5000
 1157 "1225"                                   0.2020    0.4456    0.5000
 1158 "1226"                                   0.1531    0.3067    0.5000
 1159 "1227"                                   0.4421    0.5565    0.5000
 1160 "1228"                                   0.3377    0.3674    0.5000
 1161 "1229"                                   0.7844    0.2184    0.5000
 1162 "1230"                                   0.4944    0.5284    0.5000
 1163 "1231"                                   0.2599    0.3772    0.5000
 1164 "1232"                                   0.2006    0.4159    0.5000
 1165 "1233"                                   0.3510    0.5448    0.5000
 1166 "1234"                                   0.3175    0.4610    0.5000
 1167 "1235"                                   0.3932    0.2826    0.5000
 1168 "1236"                                   0.3951    0.4484    0.5000
 1169 "1237"                                   0.2498    0.4065    0.5000
 1170 "1238"                                   0.4417    0.4558    0.5000
 1171 "1239"                                   0.3777    0.3798    0.5000
 1172 "1240"                                   0.2189    0.4074    0.5000
 1173 "1241"                                   0.2769    0.3027    0.5000
 1174 "1242"                                   0.2853    0.2871    0.5000
 1175 "1243"                                   0.3912    0.3313    0.5000
 1176 "1244"                                   0.3159    0.4820    0.5000
 1177 "1245"                                   0.2696    0.5534    0.5000
 1178 "1246"                                   0.2585    0.3475    0.5000
 1179 "1247"                                   0.3580    0.4685    0.5000
 1180 "1248"                                   0.3399    0.5709    0.5000
 1181 "1249"                                   0.7854    0.6266    0.5000
 1182 "1250"                                   0.5699    0.2148    0.5000
 1183 "1251"                                   0.5259    0.3503    0.5000
 1184 "1252"                                   0.5485    0.2394    0.5000
 1185 "1253"                                   0.5166    0.2014    0.5000
 1186 "1254"                                   0.5893    0.2904    0.5000
 1187 "1255"                                   0.5820    0.1651    0.5000
 1188 "1256"                                   0.5914    0.1754    0.5000
 1189 "1257"                                   0.5708    0.1600    0.5000
 1190 "1258"                                   0.5796    0.1677    0.5000
 1191 "1259"                                   0.5110    0.2747    0.5000
 1192 "1260"                                   0.4849    0.2120    0.5000
 1193 "1261"                                   0.4477    0.2168    0.5000
 1194 "1262"                                   0.4719    0.1620    0.5000
 1195 "1263"                                   0.4686    0.1527    0.5000
 1196 "1264"                                   0.4667    0.1441    0.5000
 1197 "1265"                                   0.5891    0.2274    0.5000
 1198 "1266"                                   0.5873    0.3331    0.5000
 1199 "1267"                                   0.5275    0.3574    0.5000
 1200 "1268"                                   0.1730    0.5165    0.5000
 1201 "1269"                                   0.2875    0.1611    0.5000
 1202 "1270"                                   0.4293    0.4076    0.5000
 1203 "1271"                                   0.2940    0.3383    0.5000
 1204 "1272"                                   0.6373    0.4160    0.5000
 1205 "1273"                                   0.5761    0.2029    0.5000
 1206 "1274"                                   0.2072    0.5279    0.5000
 1207 "1275"                                   0.5827    0.2421    0.5000
 1208 "1276"                                   0.3736    0.5502    0.5000
 1209 "1277"                                   0.1874    0.4730    0.5000
 1210 "1278"                                   0.1786    0.4608    0.5000
 1211 "1279"                                   0.3715    0.4600    0.5000
 1212 "1280"                                   0.2028    0.3324    0.5000
 1213 "1281"                                   0.2633    0.4063    0.5000
 1214 "1282"                                   0.8171    0.6020    0.5000
 1215 "1283"                                   0.4408    0.3306    0.5000
 1216 "1284"                                   0.4349    0.3254    0.5000
 1217 "1285"                                   0.3559    0.3764    0.5000
 1218 "1286"                                   0.2490    0.4814    0.5000
 1219 "1287"                                   0.3060    0.4468    0.5000
 1220 "1288"                                   0.3399    0.2626    0.5000
 1221 "1289"                                   0.3583    0.2855    0.5000
 1222 "1290"                                   0.3411    0.2650    0.5000
 1223 "1291"                                   0.3335    0.2695    0.5000
 1224 "1292"                                   0.3264    0.2358    0.5000
 1225 "1293"                                   0.4288    0.5026    0.5000
 1226 "1294"                                   0.4284    0.4956    0.5000
 1227 "1983_3"                                 0.5883    0.3363    0.5000
 1228 "1983_1"                                 0.5899    0.3612    0.5000
 1229 "1965_1"                                 0.5267    0.3759    0.5000
 1230 "C4187A_G2_109_0232"                     0.5352    0.3485    0.5000
 1231 "C4187B_G2_795_1575"                     0.5456    0.3543    0.5000
 1232 "G4187B_G2_796_1576"                     0.5155    0.3342    0.5000
 1233 "C4140A_G2_110_0242"                     0.5681    0.3325    0.5000
 1234 "C4187A_G2_112_0253"                     0.5552    0.3781    0.5000
 1235 "C4187B_G2_797_1577"                     0.5593    0.3764    0.5000
 1236 "DD2var01a"                              0.7979    0.2122    0.5000
 1237 "DD2var01b"                              0.7926    0.1962    0.5000
 1238 "DD2var03"                               0.4117    0.2315    0.5000
 1239 "DD2var04"                               0.6105    0.3247    0.5000
 1240 "DD2var07"                               0.1850    0.3800    0.5000
 1241 "DD2var09b"                              0.3958    0.2439    0.5000
 1242 "DD2var10"                               0.3945    0.4392    0.5000
 1243 "DD2var11"                               0.3199    0.4596    0.5000
 1244 "DD2var12"                               0.3048    0.5567    0.5000
 1245 "DD2var13"                               0.2874    0.3036    0.5000
 1246 "DD2var15"                               0.1201    0.3583    0.5000
 1247 "DD2var18"                               0.3320    0.3972    0.5000
 1248 "DD2var19"                               0.0767    0.3035    0.5000
 1249 "DD2var20"                               0.4495    0.2286    0.5000
 1250 "DD2var21"                               0.4712    0.4070    0.5000
 1251 "DD2var22"                               0.5731    0.3553    0.5000
 1252 "DD2var23"                               0.3853    0.4429    0.5000
 1253 "DD2var24"                               0.2723    0.4639    0.5000
 1254 "DD2var25"                               0.4821    0.2750    0.5000
 1255 "DD2var26"                               0.3325    0.3738    0.5000
 1256 "DD2var28"                               0.4857    0.4645    0.5000
 1257 "DD2var29"                               0.2554    0.4968    0.5000
 1258 "DD2var30"                               0.3235    0.2834    0.5000
 1259 "DD2var31"                               0.2080    0.3575    0.5000
 1260 "DD2var32"                               0.3263    0.1498    0.5000
 1261 "DD2var33"                               0.3791    0.2869    0.5000
 1262 "DD2var34"                               0.3765    0.4916    0.5000
 1263 "DD2var35"                               0.4137    0.4318    0.5000
 1264 "DD2var36"                               0.6114    0.3459    0.5000
 1265 "DD2var37"                               0.4577    0.4653    0.5000
 1266 "DD2var38"                               0.4547    0.4586    0.5000
 1267 "DD2var39"                               0.4177    0.4221    0.5000
 1268 "DD2var40"                               0.5391    0.0920    0.5000
 1269 "DD2var41"                               0.1395    0.3213    0.5000
 1270 "DD2var42"                               0.4980    0.1601    0.5000
 1271 "DD2var43"                               0.5488    0.2751    0.5000
 1272 "DD2var44"                               0.4240    0.4373    0.5000
 1273 "DD2var45"                               0.4382    0.2925    0.5000
 1274 "DD2var46"                               0.3033    0.4049    0.5000
 1275 "DD2var47"                               0.2986    0.2946    0.5000
 1276 "DD2var48"                               0.2222    0.4763    0.5000
 1277 "DD2var49"                               0.5541    0.2744    0.5000
 1278 "DD2var50"                               0.3809    0.3079    0.5000
 1279 "DD2var51"                               0.3708    0.4251    0.5000
 1280 "DD2var52"                               0.7549    0.2487    0.5000
 1281 "DQ408104"                               0.3712    0.1734    0.5000
 1282 "HB3var01"                               0.6239    0.4196    0.5000
 1283 "HB3var02"                               0.2410    0.1863    0.5000
 1284 "HB3var03"                               0.4804    0.2318    0.5000
 1285 "HB3var04"                               0.4389    0.2882    0.5000
 1286 "HB3var05"                               0.5515    0.2978    0.5000
 1287 "HB3var06"                               0.4284    0.3398    0.5000
 1288 "HB3var07"                               0.2171    0.2463    0.5000
 1289 "HB3var08"                               0.3744    0.3367    0.5000
 1290 "HB3var09"                               0.3185    0.4331    0.5000
 1291 "HB3var10"                               0.4204    0.3910    0.5000
 1292 "HB3var11"                               0.2601    0.5156    0.5000
 1293 "HB3var12"                               0.2766    0.2788    0.5000
 1294 "HB3var13"                               0.4220    0.5108    0.5000
 1295 "HB3var14"                               0.3425    0.4485    0.5000
 1296 "HB3var16"                               0.3406    0.2286    0.5000
 1297 "HB3var17"                               0.1454    0.4005    0.5000
 1298 "HB3var18"                               0.2225    0.4617    0.5000
 1299 "HB3var19"                               0.7475    0.5637    0.5000
 1300 "HB3var1csa"                             0.4508    0.2600    0.5000
 1301 "HB3var20"                               0.3222    0.4262    0.5000
 1302 "HB3var21"                               0.2770    0.4917    0.5000
 1303 "HB3var22"                               0.2175    0.2841    0.5000
 1304 "HB3var23"                               0.3286    0.4917    0.5000
 1305 "HB3var24"                               0.3844    0.3535    0.5000
 1306 "HB3var25"                               0.4402    0.4547    0.5000
 1307 "HB3var26"                               0.2341    0.2512    0.5000
 1308 "HB3var27"                               0.3824    0.4788    0.5000
 1309 "HB3var28"                               0.3466    0.5650    0.5000
 1310 "HB3var29"                               0.3098    0.5442    0.5000
 1311 "HB3var30"                               0.2443    0.4913    0.5000
 1312 "HB3var31"                               0.3678    0.4323    0.5000
 1313 "HB3var32"                               0.4147    0.4275    0.5000
 1314 "HB3var34"                               0.1635    0.4335    0.5000
 1315 "HB3var36"                               0.1344    0.3279    0.5000
 1316 "HB3var40"                               0.3537    0.4064    0.5000
 1317 "HB3var47"                               0.3286    0.4226    0.5000
 1318 "HB3var48"                               0.7250    0.5069    0.5000
 1319 "HB3var50"                               0.3670    0.3450    0.5000
 1320 "IGHvar01"                               0.2064    0.2552    0.5000
 1321 "IGHvar02"                               0.4404    0.2691    0.5000
 1322 "IGHvar03"                               0.3888    0.4364    0.5000
 1323 "IGHvar04"                               0.3660    0.5332    0.5000
 1324 "IGHvar05"                               0.8575    0.4245    0.5000
 1325 "IGHvar06"                               0.3991    0.4776    0.5000
 1326 "IGHvar07"                               0.3088    0.4164    0.5000
 1327 "IGHvar08"                               0.2161    0.4998    0.5000
 1328 "IGHvar09"                               0.5193    0.2281    0.5000
 1329 "IGHvar10"                               0.2801    0.1356    0.5000
 1330 "IGHvar11"                               0.4667    0.2725    0.5000
 1331 "IGHvar12"                               0.5481    0.2799    0.5000
 1332 "IGHvar13"                               0.8778    0.5652    0.5000
 1333 "IGHvar14"                               0.7915    0.5315    0.5000
 1334 "IGHvar15"                               0.2844    0.4587    0.5000
 1335 "IGHvar16"                               0.3018    0.5545    0.5000
 1336 "IGHvar17"                               0.3021    0.4269    0.5000
 1337 "IGHvar18"                               0.4639    0.4206    0.5000
 1338 "IGHvar19"                               0.3641    0.3408    0.5000
 1339 "IGHvar20"                               0.0870    0.3214    0.5000
 1340 "IGHvar21"                               0.2985    0.4875    0.5000
 1341 "IGHvar22"                               0.5619    0.1907    0.5000
 1342 "IGHvar23"                               0.4772    0.1772    0.5000
 1343 "IGHvar24"                               0.6114    0.2648    0.5000
 1344 "IGHvar25"                               0.4262    0.5119    0.5000
 1345 "IGHvar26"                               0.5020    0.2822    0.5000
 1346 "IGHvar27"                               0.4382    0.2321    0.5000
 1347 "IGHvar28"                               0.2836    0.5381    0.5000
 1348 "IGHvar29"                               0.3075    0.4541    0.5000
 1349 "IGHvar30"                               0.2786    0.2029    0.5000
 1350 "IGHvar31"                               0.2920    0.5288    0.5000
 1351 "IGHvar32"                               0.4859    0.1953    0.5000
 1352 "IGHvar33"                               0.2551    0.5313    0.5000
 1353 "IGHvar34"                               0.3661    0.5065    0.5000
 1354 "IGHvar35"                               0.1522    0.5660    0.5000
 1355 "IGHvar36"                               0.1786    0.3819    0.5000
 1356 "IGHvar37"                               0.2733    0.4149    0.5000
 1357 "IGHvar38"                               0.2916    0.2644    0.5000
 1358 "IGHvar39"                               0.4465    0.2194    0.5000
 1359 "IGHvar40"                               0.1774    0.3493    0.5000
 1360 "IT4var01"                               0.4138    0.2390    0.5000
 1361 "IT4var02"                               0.8273    0.5391    0.5000
 1362 "IT4var03"                               0.3724    0.1449    0.5000
 1363 "IT4var05"                               0.4456    0.3986    0.5000
 1364 "IT4var06"                               0.2968    0.3399    0.5000
 1365 "IT4var07"                               0.3780    0.1248    0.5000
 1366 "IT4var08"                               0.3988    0.1853    0.5000
 1367 "IT4var09"                               0.5053    0.2204    0.5000
 1368 "IT4var11"                               0.8096    0.5468    0.5000
 1369 "IT4var13"                               0.4779    0.4143    0.5000
 1370 "IT4var15"                               0.2722    0.2834    0.5000
 1371 "IT4var16"                               0.3715    0.3776    0.5000
 1372 "IT4var17"                               0.8851    0.5483    0.5000
 1373 "IT4var18"                               0.5241    0.2124    0.5000
 1374 "IT4var19"                               0.8309    0.4467    0.5000
 1375 "IT4var20"                               0.2661    0.3144    0.5000
 1376 "IT4var22"                               0.3696    0.2020    0.5000
 1377 "IT4var23"                               0.4086    0.4872    0.5000
 1378 "IT4var24"                               0.2929    0.2486    0.5000
 1379 "IT4var25"                               0.2065    0.4827    0.5000
 1380 "IT4var26"                               0.3989    0.6170    0.5000
 1381 "IT4var27"                               0.7792    0.2025    0.5000
 1382 "IT4var28"                               0.1273    0.3431    0.5000
 1383 "IT4var29"                               0.8615    0.5727    0.5000
 1384 "IT4var31"                               0.5608    0.4848    0.5000
 1385 "IT4var32b"                              0.8309    0.4598    0.5000
 1386 "IT4var33"                               0.4787    0.4908    0.5000
 1387 "IT4var34"                               0.7357    0.5835    0.5000
 1388 "IT4var35"                               0.5067    0.1942    0.5000
 1389 "IT4var40"                               0.3552    0.3309    0.5000
 1390 "IT4var41"                               0.3632    0.3400    0.5000
 1391 "IT4var44"                               0.3111    0.4478    0.5000
 1392 "IT4var45"                               0.3962    0.3918    0.5000
 1393 "IT4var46"                               0.2400    0.2162    0.5000
 1394 "IT4var47"                               0.4384    0.4589    0.5000
 1395 "IT4var51"                               0.1369    0.3543    0.5000
 1396 "IT4var54"                               0.2521    0.2886    0.5000
 1397 "IT4var58"                               0.4208    0.4497    0.5000
 1398 "IT4var59"                               0.3888    0.4642    0.5000
 1399 "IT4var61"                               0.3474    0.2573    0.5000
 1400 "IT4var62"                               0.3622    0.4265    0.5000
 1401 "IT4var63"                               0.5423    0.2111    0.5000
 1402 "IT4var64"                               0.7594    0.2703    0.5000
 1403 "IT4var66"                               0.3575    0.4017    0.5000
 1404 "IT4var67"                               0.2644    0.3963    0.5000
 1405 "IT4var68"                               0.2845    0.3473    0.5000
 1406 "MAL6P1.1"                               0.3047    0.2502    0.5000
 1407 "MAL6P1.252"                             0.6174    0.3587    0.5000
 1408 "MAL6P1.316"                             0.4245    0.2624    0.5000
 1409 "MAL6P1.4"                               0.1998    0.4087    0.5000
 1410 "MAL7P1.212"                             0.3854    0.4868    0.5000
 1411 "MAL7P1.50"                              0.2531    0.4241    0.5000
 1412 "MAL7P1.55"                              0.1849    0.2481    0.5000
 1413 "MAL7P1.56"                              0.3225    0.4504    0.5000
 1414 "MAL8P1.220"                             0.2995    0.2874    0.5000
 1415 "PF07_0048"                              0.3734    0.4376    0.5000
 1416 "PF07_0049"                              0.3052    0.3048    0.5000
 1417 "PF07_0050"                              0.3872    0.3541    0.5000
 1418 "PF07_0051"                              0.1115    0.3969    0.5000
 1419 "PF07_0139"                              0.7621    0.5819    0.5000
 1420 "PF08_0103"                              0.4393    0.3514    0.5000
 1421 "PF08_0106"                              0.3341    0.5677    0.5000
 1422 "PF08_0107"                              0.3744    0.4628    0.5000
 1423 "PF08_0140"                              0.4513    0.5134    0.5000
 1424 "PF08_0141"                              0.5902    0.3629    0.5000
 1425 "PF08_0142"                              0.4162    0.3954    0.5000
 1426 "PF10_0001"                              0.2531    0.3151    0.5000
 1427 "PF10_0406"                              0.4201    0.2989    0.5000
 1428 "PF11_0007"                              0.3621    0.3969    0.5000
 1429 "PF11_0008"                              0.4193    0.2633    0.5000
 1430 "PF11_0521"                              0.3676    0.1760    0.5000
 1431 "PF13_0001"                              0.4606    0.5496    0.5000
 1432 "PF13_0003"                              0.5624    0.2604    0.5000
 1433 "PF13_0364"                              0.4542    0.4494    0.5000
 1434 "PFA0005w"                               0.3811    0.3885    0.5000
 1435 "PFA0015c"                               0.3650    0.1227    0.5000
 1436 "PFA0765c"                               0.3271    0.3886    0.5000
 1437 "PFB0010w"                               0.1762    0.4457    0.5000
 1438 "PFC0005w"                               0.3929    0.2838    0.5000
 1439 "PFC1120c"                               0.3666    0.3354    0.5000
 1440 "PFCLINvar04"                            0.1436    0.4840    0.5000
 1441 "PFCLINvar07"                            0.1910    0.3275    0.5000
 1442 "PFCLINvar08"                            0.4554    0.3710    0.5000
 1443 "PFCLINvar11"                            0.1341    0.2991    0.5000
 1444 "PFCLINvar22"                            0.2447    0.2917    0.5000
 1445 "PFCLINvar23"                            0.4108    0.4438    0.5000
 1446 "PFCLINvar24"                            0.2259    0.4139    0.5000
 1447 "PFCLINvar25"                            0.4618    0.5480    0.5000
 1448 "PFCLINvar26"                            0.2158    0.6058    0.5000
 1449 "PFCLINvar27"                            0.2294    0.3602    0.5000
 1450 "PFCLINvar28"                            0.4006    0.3626    0.5000
 1451 "PFCLINvar29"                            0.8123    0.5237    0.5000
 1452 "PFCLINvar30"                            0.3995    0.2805    0.5000
 1453 "PFCLINvar31"                            0.3753    0.3230    0.5000
 1454 "PFCLINvar32"                            0.4683    0.2316    0.5000
 1455 "PFCLINvar33"                            0.4102    0.1887    0.5000
 1456 "PFCLINvar34"                            0.5592    0.2489    0.5000
 1457 "PFCLINvar36"                            0.4741    0.3839    0.5000
 1458 "PFCLINvar37"                            0.7439    0.4746    0.5000
 1459 "PFCLINvar39"                            0.8501    0.5988    0.5000
 1460 "PFCLINvar40"                            0.4524    0.3196    0.5000
 1461 "PFCLINvar41"                            0.2855    0.3427    0.5000
 1462 "PFCLINvar44"                            0.3040    0.4072    0.5000
 1463 "PFCLINvar46"                            0.3717    0.4159    0.5000
 1464 "PFCLINvar47"                            0.3313    0.4096    0.5000
 1465 "PFCLINvar48"                            0.3618    0.2228    0.5000
 1466 "PFCLINvar49"                            0.4550    0.1634    0.5000
 1467 "PFCLINvar52"                            0.8497    0.3754    0.5000
 1468 "PFCLINvar53"                            0.7503    0.6018    0.5000
 1469 "PFCLINvar54"                            0.3906    0.4789    0.5000
 1470 "PFCLINvar55"                            0.3278    0.3355    0.5000
 1471 "PFCLINvar56"                            0.5760    0.2332    0.5000
 1472 "PFCLINvar57"                            0.3545    0.5987    0.5000
 1473 "PFCLINvar58"                            0.7798    0.6003    0.5000
 1474 "PFCLINvar60"                            0.5954    0.2439    0.5000
 1475 "PFCLINvar61"                            0.8807    0.3998    0.5000
 1476 "PFCLINvar62"                            0.5631    0.2117    0.5000
 1477 "PFCLINvar63"                            0.1339    0.3199    0.5000
 1478 "PFCLINvar64"                            0.3602    0.4070    0.5000
 1479 "PFCLINvar65"                            0.3759    0.4836    0.5000
 1480 "PFCLINvar66"                            0.2753    0.3842    0.5000
 1481 "PFCLINvar67"                            0.4209    0.3469    0.5000
 1482 "PFCLINvar68"                            0.5892    0.3129    0.5000
 1483 "PFCLINvar69"                            0.2604    0.5386    0.5000
 1484 "PFCLINvar71"                            0.2843    0.4262    0.5000
 1485 "PFCLINvar73"                            0.8001    0.4736    0.5000
 1486 "PFCLINvar74"                            0.4880    0.3992    0.5000
 1487 "PFCLINvar75"                            0.7664    0.2505    0.5000
 1488 "PFCLINvar76"                            0.7315    0.3266    0.5000
 1489 "PFD0005w"                               0.1522    0.2786    0.5000
 1490 "PFD0020c"                               0.5287    0.2333    0.5000
 1491 "PFD0615c"                               0.3108    0.3291    0.5000
 1492 "PFD0625c"                               0.2905    0.3701    0.5000
 1493 "PFD0630c"                               0.2854    0.3786    0.5000
 1494 "PFD0635c"                               0.3487    0.3649    0.5000
 1495 "PFD0995c"                               0.3738    0.4884    0.5000
 1496 "PFD1000c"                               0.3592    0.4046    0.5000
 1497 "PFD1005c"                               0.8109    0.5788    0.5000
 1498 "PFD1015c"                               0.1512    0.3834    0.5000
 1499 "PFD1235w"                               0.3868    0.3005    0.5000
 1500 "PFD1245c"                               0.3307    0.3605    0.5000
 1501 "PFE0005w"                               0.4720    0.5258    0.5000
 1502 "PFE1640w"                               0.7290    0.2955    0.5000
 1503 "PFI0005w"                               0.2262    0.5262    0.5000
 1504 "PFI1820w"                               0.5725    0.2393    0.5000
 1505 "PFI1830c"                               0.4387    0.4047    0.5000
 1506 "PFL0005w"                               0.4792    0.5458    0.5000
 1507 "PFL0020w"                               0.3387    0.5640    0.5000
 1508 "PFL0935c"                               0.2914    0.4168    0.5000
 1509 "PFL1950w"                               0.3335    0.4779    0.5000
 1510 "PFL1955w"                               0.3048    0.3600    0.5000
 1511 "PFL1960w"                               0.2485    0.5225    0.5000
 1512 "PFL2665c"                               0.2667    0.3123    0.5000
 1513 "RAJ116var01"                            0.2318    0.5550    0.5000
 1514 "RAJ116var02"                            0.7175    0.3284    0.5000
 1515 "RAJ116var03"                            0.4573    0.1540    0.5000
 1516 "RAJ116var04"                            0.2893    0.4514    0.5000
 1517 "RAJ116var05"                            0.5488    0.1632    0.5000
 1518 "RAJ116var06"                            0.3098    0.2681    0.5000
 1519 "RAJ116var07"                            0.5030    0.1925    0.5000
 1520 "RAJ116var08"                            0.4001    0.5480    0.5000
 1521 "RAJ116var09"                            0.2974    0.4553    0.5000
 1522 "RAJ116var10"                            0.4340    0.2736    0.5000
 1523 "RAJ116var11"                            0.3688    0.5202    0.5000
 1524 "RAJ116var13"                            0.3237    0.6489    0.5000
 1525 "RAJ116var14"                            0.3243    0.2502    0.5000
 1526 "RAJ116var15"                            0.1721    0.4759    0.5000
 1527 "RAJ116var16"                            0.5144    0.3331    0.5000
 1528 "RAJ116var17"                            0.4851    0.3195    0.5000
 1529 "RAJ116var18"                            0.2866    0.4951    0.5000
 1530 "RAJ116var19"                            0.4189    0.2195    0.5000
 1531 "RAJ116var21"                            0.1789    0.4239    0.5000
 1532 "RAJ116var22"                            0.3297    0.5979    0.5000
 1533 "RAJ116var23"                            0.1910    0.5118    0.5000
 1534 "RAJ116var24"                            0.2138    0.4985    0.5000
 1535 "RAJ116var26"                            0.3958    0.1151    0.5000
 1536 "RAJ116var27"                            0.3066    0.3084    0.5000
 1537 "RAJ116var28"                            0.4751    0.3918    0.5000
 1538 "RAJ116var29"                            0.8478    0.5497    0.5000
 1539 "RAJ116var30"                            0.7508    0.5269    0.5000
 1540 "RAJ116var31"                            0.4085    0.4592    0.5000
 1541 "RAJ116var32"                            0.5918    0.2722    0.5000
 1542 "RAJ116var33"                            0.3604    0.2619    0.5000
 1543 "RAJ116var34"                            0.2565    0.3561    0.5000
 1544 "RAJ116var35"                            0.8807    0.4129    0.5000
 1545 "RAJ116var36"                            0.4024    0.4604    0.5000
 1546 "RAJ116var37"                            0.1404    0.4980    0.5000
 1547 "RAJ116var38"                            0.5161    0.3491    0.5000
 1548 "RAJ116var39"                            0.3985    0.4478    0.5000
*Edges
    1    51 1
    1    52 1
    1   121 1
    1   122 1
    1   426 1
    1   696 1
    1  1229 1
    2   102 1
    2   105 1
    2   108 1
    2   109 1
    2   320 1
    2   417 1
    2   418 1
    2   728 1
    2   808 1
    2  1229 1
    2  1230 1
    2  1231 1
    2  1234 1
    3   177 1
    3   533 1
    4   178 1
    4   184 1
    4   185 1
    4   186 1
    4   187 1
    4   188 1
    4   189 1
    4   190 1
    4   464 1
    4   741 1
    4   742 1
    4   743 1
    4   744 1
    4   745 1
    4   746 1
    4   747 1
    4   763 1
    5   322 1
    5   323 1
    5   324 1
    5   325 1
    5   326 1
    5   327 1
    5   328 1
    5   329 1
    5   509 1
    5   510 1
    5   511 1
    5   655 1
    5   656 1
    5   657 1
    5   658 1
    5   681 1
    5   695 1
    5   778 1
    5   779 1
    5   883 1
    5  1038 1
    5  1039 1
    5  1040 1
    5  1254 1
    5  1271 1
    5  1300 1
    5  1330 1
    6     7 1
    6   293 1
    6   331 1
    6   332 1
    6   351 1
    6   489 1
    6   549 1
    6   563 1
    6   707 1
    6   792 1
    6   793 1
    6   826 1
    6   827 1
    6   885 1
    6  1404 1
    6  1449 1
    7    71 1
    7   331 1
    7   332 1
    7   489 1
    7   707 1
    7   885 1
    7  1105 1
    7  1320 1
    7  1404 1
    7  1449 1
    7  1536 1
    8   114 1
    8   167 1
    8   179 1
    8   180 1
    8   249 1
    8   353 1
    8   466 1
    8   520 1
    8   541 1
    8   560 1
    8   611 1
    8   796 1
    8   834 1
    8   838 1
    8  1305 1
    8  1434 1
    8  1450 1
    8  1481 1
    9   116 1
    9   380 1
    9   381 1
    9   384 1
    9   385 1
    9   386 1
    9   388 1
    9   389 1
    9   390 1
    9   472 1
    9   782 1
    9   802 1
    9  1075 1
    9  1278 1
    9  1470 1
   11    12 1
   11   123 1
   11   124 1
   11   125 1
   11   126 1
   11   197 1
   11   238 1
   11   465 1
   11  1048 1
   12   197 1
   12   465 1
   12  1048 1
   13   144 1
   13   145 1
   13   540 1
   13   784 1
   13  1323 1
   13  1335 1
   13  1524 1
   14   176 1
   14   177 1
   14   554 1
   14   709 1
   15    16 1
   15    90 1
   16    90 1
   16  1340 1
   16  1508 1
   17    18 1
   17    73 1
   17    74 1
   17   149 1
   17   215 1
   17   216 1
   17   492 1
   17   710 1
   17   936 1
   17   937 1
   17  1082 1
   17  1298 1
   17  1516 1
   18    73 1
   18    74 1
   18   150 1
   18   152 1
   18   710 1
   18   936 1
   18   937 1
   18  1347 1
   18  1516 1
   19    20 1
   19    21 1
   19    22 1
   19    75 1
   19   166 1
   19   711 1
   19   712 1
   19   803 1
   19   938 1
   19  1009 1
   19  1302 1
   19  1340 1
   20    21 1
   20    22 1
   20    75 1
   20   164 1
   20   222 1
   20   711 1
   20   712 1
   20   938 1
   20   948 1
   20   949 1
   20  1302 1
   20  1340 1
   21    22 1
   21    75 1
   21   164 1
   21   222 1
   21   711 1
   21   712 1
   21   938 1
   21   948 1
   21   949 1
   21  1302 1
   21  1340 1
   22    75 1
   22   171 1
   22   332 1
   22   370 1
   22   551 1
   22   640 1
   22   711 1
   22   712 1
   22   938 1
   22  1023 1
   22  1302 1
   22  1340 1
   23   460 1
   23   799 1
   23  1068 1
   23  1255 1
   24    80 1
   24   961 1
   24  1046 1
   24  1083 1
   25    76 1
   25   542 1
   25   543 1
   25   574 1
   25   835 1
   25   943 1
   25  1266 1
   25  1537 1
   26   102 1
   26   121 1
   26   133 1
   26   345 1
   26   624 1
   26   728 1
   26   729 1
   26   787 1
   26   848 1
   26   888 1
   26   889 1
   26   959 1
   26   960 1
   26  1057 1
   26  1058 1
   26  1229 1
   26  1230 1
   26  1231 1
   26  1232 1
   26  1427 1
   27    28 1
   27   147 1
   27   391 1
   27   601 1
   27   603 1
   27   991 1
   27  1414 1
   28   391 1
   29    30 1
   29    31 1
   29    33 1
   29   167 1
   29   337 1
   29   338 1
   30    31 1
   30    33 1
   30   167 1
   30   337 1
   30   338 1
   31    33 1
   31   283 1
   31   284 1
   31   290 1
   31   895 1
   32   240 1
   32   251 1
   32   283 1
   32   284 1
   32   412 1
   32   757 1
   32   894 1
   32  1209 1
   32  1210 1
   32  1314 1
   32  1546 1
   33   283 1
   33   284 1
   33   290 1
   33   895 1
   34   143 1
   34   356 1
   34   357 1
   35    36 1
   35   344 1
   36   344 1
   37    38 1
   37    39 1
   37    40 1
   37    55 1
   37   319 1
   37   659 1
   37   714 1
   37   715 1
   37   860 1
   37   901 1
   37  1183 1
   37  1199 1
   37  1239 1
   37  1282 1
   37  1424 1
   38    39 1
   38    40 1
   38    55 1
   38   319 1
   38   714 1
   38   715 1
   38   901 1
   38  1239 1
   38  1282 1
   38  1424 1
   39    40 1
   39    55 1
   39   319 1
   39   659 1
   39   714 1
   39   715 1
   39   860 1
   39   901 1
   39  1183 1
   39  1199 1
   39  1239 1
   39  1282 1
   39  1424 1
   40    55 1
   40   319 1
   40   659 1
   40   714 1
   40   715 1
   40   860 1
   40   901 1
   40  1183 1
   40  1199 1
   40  1239 1
   40  1282 1
   40  1424 1
   41    54 1
   41   414 1
   41   713 1
   41   862 1
   41   902 1
   41   903 1
   41   918 1
   41   919 1
   41   920 1
   41   921 1
   41   927 1
   41  1204 1
   41  1282 1
   42    43 1
   42    44 1
   42   707 1
   42   716 1
   43    44 1
   43   707 1
   43   716 1
   43  1408 1
   44   707 1
   44   716 1
   44  1408 1
   45  1324 1
   46    47 1
   46    48 1
   46   391 1
   46   718 1
   46   963 1
   46  1029 1
   46  1031 1
   47    48 1
   47   391 1
   47   718 1
   47   963 1
   47  1029 1
   47  1031 1
   48   692 1
   48   718 1
   49   290 1
   49  1059 1
   50    51 1
   50   401 1
   50   402 1
   50   526 1
   50   696 1
   50   785 1
   50   881 1
   50   905 1
   50   906 1
   50   907 1
   50   908 1
   50   909 1
   50   910 1
   50  1016 1
   50  1060 1
   50  1250 1
   50  1265 1
   50  1369 1
   50  1486 1
   51    52 1
   51   696 1
   51   881 1
   51   905 1
   51   906 1
   51   907 1
   51   908 1
   51   909 1
   51   910 1
   51  1016 1
   51  1060 1
   51  1250 1
   51  1369 1
   51  1486 1
   52    53 1
   52   348 1
   52   696 1
   52   719 1
   52   911 1
   52   912 1
   52   913 1
   52   914 1
   52   915 1
   52   916 1
   52   917 1
   52  1321 1
   52  1408 1
   53   348 1
   53   719 1
   53   911 1
   53   912 1
   53   913 1
   53   914 1
   53   915 1
   53   916 1
   53   917 1
   53  1321 1
   53  1408 1
   54    55 1
   54   414 1
   54   713 1
   54   862 1
   54   902 1
   54   903 1
   54   918 1
   54   919 1
   54   920 1
   54   921 1
   54   927 1
   54  1045 1
   54  1061 1
   54  1204 1
   54  1282 1
   55   319 1
   55   414 1
   55   659 1
   55   714 1
   55   715 1
   55   860 1
   55   901 1
   55   918 1
   55   919 1
   55   920 1
   55   921 1
   55  1045 1
   55  1061 1
   55  1183 1
   55  1199 1
   55  1204 1
   55  1239 1
   55  1424 1
   56    57 1
   56   310 1
   57   310 1
   58   285 1
   58   530 1
   58   531 1
   58   532 1
   58   544 1
   58   551 1
   58   564 1
   58   565 1
   58   566 1
   58   632 1
   58   720 1
   58   740 1
   58   789 1
   58   832 1
   58   837 1
   58   869 1
   58  1032 1
   58  1301 1
   58  1391 1
   58  1436 1
   58  1480 1
   58  1491 1
   58  1508 1
   59    60 1
   59   352 1
   59   353 1
   59   377 1
   59   387 1
   59   463 1
   59   572 1
   59   796 1
   59   874 1
   59   875 1
   59  1099 1
   59  1247 1
   59  1275 1
   59  1375 1
   60   352 1
   60   353 1
   60   572 1
   60   796 1
   60   874 1
   60   875 1
   60  1247 1
   61   359 1
   61   360 1
   61   361 1
   61   362 1
   61   409 1
   61   410 1
   61  1024 1
   61  1025 1
   61  1026 1
   61  1066 1
   61  1067 1
   61  1241 1
   62   159 1
   62   160 1
   62  1342 1
   62  1367 1
   63    64 1
   63   456 1
   63   775 1
   63   926 1
   63  1148 1
   63  1334 1
   63  1439 1
   64   448 1
   64   456 1
   64   495 1
   64   528 1
   64   600 1
   64   775 1
   64   970 1
   64  1071 1
   64  1125 1
   64  1334 1
   64  1405 1
   65  1146 1
   65  1258 1
   67    68 1
   67   884 1
   67  1007 1
   68   884 1
   68  1007 1
   69    84 1
   69    85 1
   69   168 1
   69   367 1
   69   530 1
   69   531 1
   69  1090 1
   69  1396 1
   70   931 1
   71    72 1
   71   168 1
   71   371 1
   71   372 1
   71   488 1
   71   606 1
   71   933 1
   71  1105 1
   72   303 1
   72   371 1
   72   372 1
   72   820 1
   72   933 1
   73    74 1
   73   442 1
   73   710 1
   73   789 1
   73   847 1
   73   869 1
   73   929 1
   73   930 1
   73   936 1
   73   937 1
   73  1009 1
   73  1176 1
   73  1259 1
   73  1516 1
   74   442 1
   74   710 1
   74   789 1
   74   847 1
   74   869 1
   74   929 1
   74   930 1
   74   936 1
   74   937 1
   74  1009 1
   74  1176 1
   74  1259 1
   74  1516 1
   75   711 1
   75   712 1
   75   938 1
   75  1302 1
   75  1340 1
   76  1137 1
   76  1218 1
   77   782 1
   77  1225 1
   77  1226 1
   77  1266 1
   77  1353 1
   78    79 1
   78   304 1
   78   373 1
   78   374 1
   78   377 1
   78   384 1
   78   385 1
   78   386 1
   78   387 1
   78   388 1
   78   389 1
   78   390 1
   78   802 1
   78   926 1
   78  1075 1
   79   304 1
   79   373 1
   79   374 1
   79   377 1
   79   384 1
   79   385 1
   79   386 1
   79   387 1
   79   388 1
   79   389 1
   79   390 1
   79   802 1
   79   926 1
   79  1075 1
   80   282 1
   80   489 1
   80   597 1
   80   765 1
   80   892 1
   80  1203 1
   80  1313 1
   81   170 1
   81   554 1
   81   891 1
   81   933 1
   81  1295 1
   81  1340 1
   82    83 1
   82   926 1
   82  1344 1
   82  1505 1
   83   926 1
   83  1344 1
   83  1505 1
   84    85 1
   84   168 1
   84   367 1
   84   405 1
   84   446 1
   84   457 1
   84   458 1
   84   459 1
   84   625 1
   84   626 1
   84  1077 1
   84  1090 1
   84  1396 1
   84  1416 1
   84  1470 1
   84  1512 1
   84  1536 1
   85   168 1
   85   367 1
   85   405 1
   85   446 1
   85   457 1
   85   458 1
   85   459 1
   85   625 1
   85   626 1
   85  1077 1
   85  1090 1
   85  1396 1
   85  1416 1
   85  1470 1
   85  1512 1
   85  1536 1
   86   268 1
   86   269 1
   86   312 1
   86   364 1
   86   392 1
   86   639 1
   86   703 1
   86   749 1
   86   773 1
   86   774 1
   86   885 1
   86   972 1
   86  1018 1
   86  1036 1
   86  1122 1
   86  1336 1
   86  1348 1
   86  1404 1
   86  1521 1
   87   220 1
   87   221 1
   87   299 1
   87   313 1
   87   457 1
   87   459 1
   87   610 1
   87   723 1
   87   724 1
   87   735 1
   87   876 1
   87   938 1
   87  1247 1
   87  1274 1
   87  1279 1
   87  1316 1
   87  1403 1
   87  1462 1
   87  1464 1
   87  1478 1
   88    89 1
   88   135 1
   88  1229 1
   89   135 1
   90  1340 1
   90  1508 1
   91   585 1
   91   889 1
   92   575 1
   92   871 1
   93   408 1
   93   409 1
   93   444 1
   93   967 1
   93   968 1
   93  1281 1
   93  1366 1
   93  1376 1
   93  1430 1
   93  1455 1
   94    95 1
   94    96 1
   94   129 1
   94   173 1
   94   314 1
   94   413 1
   94   947 1
   95    96 1
   95   129 1
   95   173 1
   95   413 1
   95   947 1
   96   129 1
   96   173 1
   96   314 1
   96   413 1
   96   947 1
   97   153 1
   97   726 1
   97   769 1
   98   956 1
   99   100 1
   99   146 1
  101   102 1
  101   103 1
  101   104 1
  101   105 1
  101   106 1
  101   107 1
  101   315 1
  101   728 1
  101   729 1
  101   730 1
  101  1227 1
  101  1228 1
  101  1230 1
  101  1231 1
  101  1232 1
  101  1233 1
  101  1234 1
  101  1235 1
  101  1541 1
  102   103 1
  102   104 1
  102   105 1
  102   106 1
  102   107 1
  102   108 1
  102   109 1
  102   121 1
  102   133 1
  102   315 1
  102   728 1
  102   729 1
  102   730 1
  102  1227 1
  102  1228 1
  102  1229 1
  102  1230 1
  102  1231 1
  102  1232 1
  102  1233 1
  102  1234 1
  102  1235 1
  103   104 1
  103   105 1
  103   106 1
  103   107 1
  103   315 1
  103   728 1
  103   729 1
  103   730 1
  103  1227 1
  103  1228 1
  103  1230 1
  103  1231 1
  103  1232 1
  103  1233 1
  103  1234 1
  103  1235 1
  103  1541 1
  104   105 1
  104   106 1
  104   121 1
  104   315 1
  104   728 1
  104   729 1
  104   730 1
  104   959 1
  104   960 1
  104  1227 1
  104  1228 1
  104  1230 1
  104  1231 1
  104  1232 1
  104  1233 1
  104  1234 1
  104  1235 1
  105   106 1
  105   108 1
  105   109 1
  105   315 1
  105   728 1
  105   729 1
  105   730 1
  105  1227 1
  105  1228 1
  105  1229 1
  105  1230 1
  105  1231 1
  105  1232 1
  105  1233 1
  105  1234 1
  105  1235 1
  105  1486 1
  106   315 1
  106   728 1
  106   729 1
  106   730 1
  106  1227 1
  106  1228 1
  106  1230 1
  106  1231 1
  106  1232 1
  106  1233 1
  106  1234 1
  106  1235 1
  107   315 1
  107   728 1
  107   729 1
  107  1230 1
  107  1231 1
  107  1232 1
  107  1233 1
  107  1541 1
  108   109 1
  108   320 1
  108   417 1
  108   418 1
  108   728 1
  108   808 1
  108  1229 1
  108  1230 1
  108  1231 1
  108  1234 1
  109   728 1
  109   730 1
  109  1229 1
  109  1230 1
  109  1231 1
  109  1234 1
  109  1235 1
  109  1486 1
  111   112 1
  112   228 1
  112   396 1
  112   399 1
  112   400 1
  112   420 1
  112   535 1
  112   619 1
  112   804 1
  112   805 1
  112   958 1
  112  1255 1
  113  1379 1
  114   167 1
  114   249 1
  114   285 1
  114   296 1
  114   353 1
  114   430 1
  114   431 1
  114   466 1
  114   611 1
  114   796 1
  114   957 1
  114  1305 1
  114  1417 1
  114  1434 1
  114  1436 1
  114  1450 1
  114  1481 1
  115   236 1
  115   237 1
  115   421 1
  115   701 1
  115  1159 1
  116   384 1
  116   385 1
  116   386 1
  116   388 1
  116   389 1
  116   390 1
  116   422 1
  116   802 1
  116   811 1
  116   993 1
  116  1000 1
  116  1075 1
  116  1092 1
  116  1278 1
  116  1290 1
  116  1317 1
  116  1470 1
  117   382 1
  117   524 1
  117   604 1
  117   698 1
  117   768 1
  117   801 1
  117   823 1
  117   851 1
  117  1178 1
  117  1518 1
  118   119 1
  118   222 1
  118   567 1
  118   698 1
  118   840 1
  118   841 1
  118  1150 1
  118  1285 1
  118  1465 1
  119   227 1
  119   698 1
  119  1439 1
  120  1399 1
  121   122 1
  121   133 1
  121   426 1
  121   728 1
  121   729 1
  121   873 1
  121   959 1
  121   960 1
  121  1229 1
  121  1230 1
  121  1231 1
  121  1232 1
  122   426 1
  122  1229 1
  123   124 1
  123   125 1
  123   126 1
  123   225 1
  123   238 1
  123   428 1
  123   429 1
  123   430 1
  123   431 1
  123   433 1
  123   702 1
  123   704 1
  123   961 1
  123   993 1
  124   125 1
  124   126 1
  124   225 1
  124   238 1
  124   428 1
  124   429 1
  124   430 1
  124   431 1
  124   433 1
  124   702 1
  124   704 1
  124   961 1
  124   993 1
  125   126 1
  125   225 1
  125   238 1
  125   428 1
  125   429 1
  125   430 1
  125   431 1
  125   433 1
  125   702 1
  125   704 1
  125   961 1
  125   993 1
  126   225 1
  126   238 1
  126   433 1
  126   702 1
  126   704 1
  126   993 1
  127   128 1
  127   418 1
  127   732 1
  127   808 1
  127   809 1
  127  1386 1
  128   418 1
  128   732 1
  128   808 1
  128   809 1
  128  1386 1
  129   314 1
  129   947 1
  130   131 1
  130   449 1
  130   620 1
  130   807 1
  130  1054 1
  130  1154 1
  130  1267 1
  130  1413 1
  130  1415 1
  130  1463 1
  130  1548 1
  131   449 1
  131   620 1
  131   807 1
  131  1054 1
  131  1154 1
  131  1267 1
  131  1413 1
  131  1415 1
  131  1463 1
  131  1548 1
  132   813 1
  132  1252 1
  133   134 1
  133   437 1
  133   438 1
  133   728 1
  133   729 1
  133   962 1
  133   963 1
  133   964 1
  133  1229 1
  133  1230 1
  133  1231 1
  133  1232 1
  133  1284 1
  133  1346 1
  134   359 1
  134   360 1
  134   361 1
  134   362 1
  134   437 1
  134   438 1
  134   797 1
  134   923 1
  134   962 1
  134   963 1
  134   964 1
  134  1024 1
  134  1025 1
  134  1026 1
  134  1028 1
  134  1066 1
  134  1067 1
  134  1284 1
  134  1346 1
  135   418 1
  135   808 1
  136   137 1
  136   166 1
  136   261 1
  136   288 1
  136   289 1
  136  1088 1
  137   138 1
  137   166 1
  137   261 1
  137   288 1
  137   289 1
  137  1088 1
  138   892 1
  138   984 1
  138   985 1
  138  1079 1
  139   140 1
  139   690 1
  139  1027 1
  139  1201 1
  139  1260 1
  139  1430 1
  140   690 1
  140  1027 1
  140  1201 1
  140  1260 1
  140  1430 1
  141   142 1
  141   143 1
  141   443 1
  141  1238 1
  141  1270 1
  142   143 1
  142   443 1
  142  1238 1
  142  1270 1
  143   356 1
  143   357 1
  143   443 1
  144   145 1
  144   342 1
  144   540 1
  144   614 1
  144   965 1
  144   966 1
  144  1021 1
  144  1104 1
  144  1243 1
  144  1323 1
  144  1335 1
  144  1469 1
  145   342 1
  145   540 1
  145   614 1
  145   965 1
  145   966 1
  145  1021 1
  145  1104 1
  145  1243 1
  145  1323 1
  145  1335 1
  145  1469 1
  146   174 1
  146   175 1
  146   270 1
  146   412 1
  147   148 1
  147   601 1
  147   603 1
  147   830 1
  148   469 1
  148   970 1
  148   984 1
  149   286 1
  149   287 1
  149   645 1
  149   710 1
  149   769 1
  149  1179 1
  149  1309 1
  149  1350 1
  149  1516 1
  150   151 1
  150   152 1
  150   302 1
  150   447 1
  150  1087 1
  150  1347 1
  150  1495 1
  150  1496 1
  150  1545 1
  151   152 1
  151   264 1
  151   265 1
  151   266 1
  151   272 1
  151   273 1
  151   274 1
  151   439 1
  151   447 1
  151   815 1
  151   994 1
  151  1347 1
  152   447 1
  152  1347 1
  153   330 1
  153   769 1
  154  1149 1
  155   156 1
  155   161 1
  155   296 1
  155   430 1
  155   431 1
  155   451 1
  155   734 1
  155   736 1
  155   895 1
  155  1046 1
  155  1047 1
  155  1256 1
  155  1360 1
  155  1542 1
  156   161 1
  156   296 1
  156   430 1
  156   431 1
  156   451 1
  156   734 1
  156   736 1
  156   895 1
  156  1046 1
  156  1047 1
  156  1256 1
  156  1360 1
  156  1542 1
  157   158 1
  157   263 1
  157   267 1
  157   314 1
  157  1009 1
  157  1037 1
  157  1507 1
  158   263 1
  158   267 1
  158   314 1
  158  1009 1
  158  1037 1
  158  1507 1
  159   160 1
  159   455 1
  159  1028 1
  159  1241 1
  159  1342 1
  159  1367 1
  160   455 1
  160  1028 1
  160  1241 1
  160  1342 1
  160  1367 1
  161   734 1
  161   736 1
  161   800 1
  161  1542 1
  162   454 1
  162   592 1
  163   164 1
  163   592 1
  163   770 1
  163  1124 1
  163  1208 1
  164   222 1
  164   711 1
  164   712 1
  164   948 1
  164   949 1
  164  1437 1
  165   395 1
  165   977 1
  165   978 1
  165  1200 1
  166   288 1
  166   289 1
  166   803 1
  166   973 1
  166  1009 1
  166  1088 1
  166  1379 1
  167   249 1
  167   353 1
  167   466 1
  167   611 1
  167   796 1
  167   979 1
  167  1305 1
  167  1434 1
  167  1450 1
  167  1481 1
  168   367 1
  168   488 1
  168  1090 1
  168  1396 1
  169   170 1
  169   584 1
  169   624 1
  169   848 1
  169  1146 1
  171   172 1
  171   332 1
  171   370 1
  171   551 1
  171   640 1
  171  1023 1
  172   428 1
  172  1019 1
  172  1307 1
  173   412 1
  173   413 1
  173   946 1
  173   947 1
  174   175 1
  174   176 1
  174   177 1
  174   266 1
  174   267 1
  174   270 1
  174   272 1
  174   273 1
  174   274 1
  174   314 1
  174  1009 1
  174  1037 1
  174  1353 1
  175   176 1
  175   177 1
  175   266 1
  175   267 1
  175   270 1
  175   272 1
  175   273 1
  175   274 1
  175   314 1
  175  1009 1
  175  1037 1
  175  1353 1
  176   177 1
  176   272 1
  176   273 1
  176   314 1
  176   709 1
  176   767 1
  176  1009 1
  176  1037 1
  176  1092 1
  176  1353 1
  177   272 1
  177   273 1
  177   314 1
  177   533 1
  177   709 1
  177  1009 1
  177  1037 1
  177  1353 1
  178   184 1
  178   185 1
  178   186 1
  178   187 1
  178   188 1
  178   189 1
  178   190 1
  178   741 1
  178   742 1
  178   743 1
  178   744 1
  178   745 1
  178   746 1
  178   747 1
  178   763 1
  179   180 1
  179   261 1
  179  1124 1
  179  1208 1
  180   261 1
  180  1124 1
  180  1208 1
  181  1022 1
  181  1364 1
  182   183 1
  182   627 1
  182   628 1
  182   740 1
  182  1140 1
  182  1168 1
  182  1253 1
  182  1409 1
  182  1510 1
  183   627 1
  183   628 1
  183   740 1
  183  1140 1
  183  1168 1
  183  1253 1
  183  1409 1
  183  1510 1
  184   185 1
  184   186 1
  184   187 1
  184   188 1
  184   189 1
  184   190 1
  184   464 1
  184   741 1
  184   742 1
  184   743 1
  184   744 1
  184   745 1
  184   746 1
  184   747 1
  184   763 1
  185   186 1
  185   187 1
  185   188 1
  185   189 1
  185   190 1
  185   464 1
  185   741 1
  185   742 1
  185   743 1
  185   744 1
  185   745 1
  185   746 1
  185   747 1
  185   763 1
  186   187 1
  186   188 1
  186   189 1
  186   190 1
  186   464 1
  186   741 1
  186   742 1
  186   743 1
  186   744 1
  186   745 1
  186   746 1
  186   747 1
  186   763 1
  187   188 1
  187   189 1
  187   190 1
  187   464 1
  187   741 1
  187   742 1
  187   743 1
  187   744 1
  187   745 1
  187   746 1
  187   747 1
  187   763 1
  188   189 1
  188   190 1
  188   464 1
  188   741 1
  188   742 1
  188   743 1
  188   744 1
  188   745 1
  188   746 1
  188   747 1
  188   763 1
  189   190 1
  189   464 1
  189   741 1
  189   742 1
  189   743 1
  189   744 1
  189   745 1
  189   746 1
  189   747 1
  189   763 1
  190   741 1
  190   742 1
  190   743 1
  190   744 1
  190   745 1
  190   746 1
  190   747 1
  190   763 1
  191   192 1
  191  1112 1
  191  1273 1
  191  1394 1
  192  1112 1
  192  1273 1
  192  1394 1
  193   194 1
  193   468 1
  193   469 1
  193   603 1
  193   706 1
  193   748 1
  193   983 1
  193  1215 1
  193  1216 1
  193  1452 1
  194   468 1
  194   469 1
  194   603 1
  194   706 1
  194   748 1
  194   983 1
  194  1215 1
  194  1216 1
  194  1452 1
  195   196 1
  195   197 1
  196   197 1
  197   211 1
  197   212 1
  197   465 1
  198   210 1
  198   211 1
  198   212 1
  198   820 1
  198   984 1
  199   456 1
  199   471 1
  199   523 1
  199   554 1
  199   785 1
  199   818 1
  199   824 1
  199  1175 1
  199  1257 1
  199  1439 1
  200   201 1
  200   202 1
  200   203 1
  200   204 1
  200   205 1
  200   570 1
  200   827 1
  200   850 1
  200   974 1
  200   986 1
  200  1246 1
  200  1315 1
  200  1382 1
  200  1477 1
  201   202 1
  201   203 1
  201   204 1
  201   205 1
  201   570 1
  201   827 1
  201   850 1
  201   974 1
  201   986 1
  201  1246 1
  201  1315 1
  201  1382 1
  201  1477 1
  202   203 1
  202   204 1
  202   205 1
  202   570 1
  202   827 1
  202   850 1
  202   974 1
  202   986 1
  202  1246 1
  202  1315 1
  202  1382 1
  202  1477 1
  203   204 1
  203   205 1
  203   251 1
  203   570 1
  203   757 1
  203   850 1
  203   974 1
  203   986 1
  203  1246 1
  203  1315 1
  203  1382 1
  203  1477 1
  204   205 1
  204   570 1
  204   827 1
  204   850 1
  204   974 1
  204   986 1
  204  1246 1
  204  1315 1
  204  1382 1
  204  1477 1
  205   570 1
  205   827 1
  205   850 1
  205   974 1
  205   986 1
  205  1246 1
  205  1315 1
  205  1382 1
  205  1477 1
  206   207 1
  206   208 1
  206   750 1
  206   987 1
  206  1101 1
  206  1102 1
  206  1103 1
  206  1104 1
  206  1294 1
  207   208 1
  207   750 1
  207   987 1
  207  1101 1
  207  1102 1
  207  1103 1
  207  1104 1
  207  1294 1
  208   209 1
  208   750 1
  208   987 1
  208  1101 1
  208  1102 1
  208  1103 1
  208  1104 1
  209   509 1
  209   510 1
  209   511 1
  209   512 1
  209   542 1
  209   543 1
  209   648 1
  209   750 1
  209   829 1
  209   835 1
  209  1215 1
  209  1216 1
  209  1287 1
  209  1481 1
  210   211 1
  210   212 1
  210   391 1
  210   642 1
  210   643 1
  210   820 1
  210  1014 1
  210  1046 1
  210  1047 1
  210  1289 1
  211   212 1
  211   239 1
  211   368 1
  211   465 1
  211   630 1
  211   820 1
  211   948 1
  211   980 1
  211  1155 1
  212   253 1
  212   465 1
  212   820 1
  212  1217 1
  213   803 1
  213   873 1
  215   216 1
  215   415 1
  215   492 1
  215   710 1
  215   751 1
  215  1082 1
  215  1298 1
  215  1516 1
  216   415 1
  216   492 1
  216   710 1
  216   751 1
  216  1082 1
  216  1298 1
  216  1516 1
  217   958 1
  217  1111 1
  217  1170 1
  217  1420 1
  217  1545 1
  218   219 1
  218   568 1
  218  1060 1
  219   568 1
  219  1060 1
  219  1151 1
  220   221 1
  220   299 1
  220   457 1
  220   459 1
  220   610 1
  220   723 1
  220   735 1
  220   876 1
  220   938 1
  220  1247 1
  220  1274 1
  220  1279 1
  220  1308 1
  220  1316 1
  220  1398 1
  220  1403 1
  220  1415 1
  220  1462 1
  220  1464 1
  220  1478 1
  220  1479 1
  220  1494 1
  221   299 1
  221   457 1
  221   459 1
  221   610 1
  221   723 1
  221   735 1
  221   876 1
  221   938 1
  221  1247 1
  221  1274 1
  221  1279 1
  221  1308 1
  221  1316 1
  221  1398 1
  221  1403 1
  221  1415 1
  221  1462 1
  221  1464 1
  221  1478 1
  221  1479 1
  221  1494 1
  222   567 1
  222   711 1
  222   712 1
  222   840 1
  222   841 1
  222   948 1
  222   949 1
  222  1150 1
  222  1437 1
  223   800 1
  223  1412 1
  224   553 1
  224  1422 1
  225   238 1
  225   993 1
  225  1384 1
  226   395 1
  226   498 1
  226   776 1
  226   825 1
  227  1242 1
  227  1344 1
  227  1483 1
  228   399 1
  228   400 1
  228   420 1
  228   535 1
  228   804 1
  228   805 1
  228   821 1
  228   822 1
  228   823 1
  228   824 1
  228  1142 1
  228  1261 1
  228  1399 1
  228  1438 1
  229   534 1
  229   609 1
  229   753 1
  229  1127 1
  230   995 1
  230  1261 1
  230  1438 1
  230  1522 1
  231   232 1
  231   233 1
  231   619 1
  231  1344 1
  232   233 1
  232   619 1
  232  1344 1
  233   619 1
  233  1344 1
  234   821 1
  234   849 1
  234   861 1
  234  1289 1
  234  1518 1
  235   537 1
  235   872 1
  235   878 1
  235  1213 1
  236   237 1
  236  1159 1
  237  1159 1
  238   882 1
  238   993 1
  238  1001 1
  238  1506 1
  239   948 1
  239   980 1
  239  1380 1
  240   283 1
  240   284 1
  240   412 1
  240   491 1
  240   754 1
  240   894 1
  240  1209 1
  240  1210 1
  240  1314 1
  241   492 1
  242   301 1
  242   849 1
  242  1220 1
  242  1221 1
  242  1222 1
  242  1223 1
  242  1224 1
  242  1427 1
  243   244 1
  243   466 1
  243   598 1
  243   599 1
  243  1160 1
  243  1425 1
  244   466 1
  244   598 1
  244   599 1
  244  1160 1
  244  1425 1
  246   302 1
  246   407 1
  246   472 1
  246   544 1
  246   577 1
  247   257 1
  247   258 1
  247   259 1
  247   755 1
  248   468 1
  248   851 1
  248  1262 1
  249   353 1
  249   466 1
  249   497 1
  249   611 1
  249   796 1
  249   810 1
  249   953 1
  249   954 1
  249   955 1
  249  1305 1
  249  1434 1
  249  1450 1
  249  1481 1
  250   251 1
  250   751 1
  250   757 1
  250  1176 1
  250  1371 1
  251   283 1
  251   284 1
  251   757 1
  251   894 1
  251  1076 1
  251  1209 1
  251  1210 1
  251  1314 1
  252   253 1
  252   379 1
  252   380 1
  252   381 1
  252  1005 1
  252  1006 1
  252  1202 1
  252  1217 1
  252  1252 1
  252  1291 1
  252  1319 1
  252  1371 1
  252  1390 1
  252  1499 1
  253   379 1
  253   380 1
  253   381 1
  253  1005 1
  253  1006 1
  253  1202 1
  253  1217 1
  253  1252 1
  253  1291 1
  253  1319 1
  253  1371 1
  253  1390 1
  253  1499 1
  254   255 1
  254   422 1
  254   450 1
  254  1123 1
  254  1326 1
  255   422 1
  255   450 1
  255  1123 1
  255  1326 1
  256   308 1
  256   494 1
  256   621 1
  256   622 1
  256   831 1
  256  1472 1
  257   258 1
  257   259 1
  257   502 1
  257   503 1
  257   576 1
  257   642 1
  257   643 1
  258   259 1
  258   502 1
  258   503 1
  258   576 1
  258   642 1
  258   643 1
  259   502 1
  259   503 1
  259   576 1
  259   642 1
  259   643 1
  260   427 1
  260   429 1
  260   870 1
  260  1401 1
  260  1452 1
  261  1124 1
  261  1154 1
  261  1208 1
  261  1520 1
  262   735 1
  262   758 1
  263   267 1
  263   314 1
  263  1009 1
  263  1037 1
  263  1507 1
  264   265 1
  264   266 1
  264   272 1
  264   273 1
  264   274 1
  265   266 1
  265   272 1
  265   273 1
  265   274 1
  266   267 1
  266   272 1
  266   273 1
  266   274 1
  266   946 1
  266  1507 1
  267   314 1
  267   946 1
  267  1009 1
  267  1037 1
  267  1507 1
  268   269 1
  268   312 1
  268   364 1
  268   392 1
  268   703 1
  268   773 1
  268   774 1
  268   885 1
  268   972 1
  268  1018 1
  268  1036 1
  268  1122 1
  268  1336 1
  268  1348 1
  268  1404 1
  268  1521 1
  269   312 1
  269   364 1
  269   392 1
  269   703 1
  269   773 1
  269   774 1
  269   885 1
  269   972 1
  269  1018 1
  269  1036 1
  269  1122 1
  269  1336 1
  269  1348 1
  269  1404 1
  269  1521 1
  270   271 1
  270   981 1
  270  1289 1
  271   981 1
  271  1289 1
  272   273 1
  272   274 1
  272   314 1
  272  1009 1
  272  1037 1
  272  1353 1
  273   274 1
  273   314 1
  273  1009 1
  273  1037 1
  273  1353 1
  275   529 1
  275   657 1
  275   658 1
  275   660 1
  275   668 1
  275   669 1
  275   676 1
  275   677 1
  275   687 1
  275  1128 1
  275  1129 1
  275  1328 1
  275  1351 1
  276   277 1
  276   518 1
  276   665 1
  276   666 1
  276   760 1
  276   761 1
  276   853 1
  276  1011 1
  276  1012 1
  276  1013 1
  276  1185 1
  276  1187 1
  276  1188 1
  276  1189 1
  276  1190 1
  276  1191 1
  276  1341 1
  276  1345 1
  276  1373 1
  276  1490 1
  277   518 1
  277   670 1
  277   687 1
  277   759 1
  277   760 1
  277   761 1
  277  1011 1
  277  1012 1
  277  1013 1
  277  1185 1
  277  1191 1
  277  1345 1
  277  1373 1
  277  1490 1
  278   279 1
  278   280 1
  278   282 1
  278   411 1
  278   455 1
  278   634 1
  278  1168 1
  278  1242 1
  278  1322 1
  278  1325 1
  278  1363 1
  278  1422 1
  279   280 1
  279   282 1
  279   411 1
  279   455 1
  279   634 1
  279  1168 1
  279  1242 1
  279  1322 1
  279  1325 1
  279  1363 1
  279  1422 1
  280   282 1
  280   411 1
  280   455 1
  280   634 1
  280  1168 1
  280  1242 1
  280  1322 1
  280  1325 1
  280  1363 1
  280  1422 1
  281   452 1
  281   878 1
  281  1069 1
  281  1213 1
  281  1443 1
  281  1489 1
  282   411 1
  282   634 1
  282  1168 1
  282  1242 1
  282  1322 1
  282  1325 1
  282  1422 1
  283   284 1
  283   290 1
  283   412 1
  283   757 1
  283   894 1
  283   895 1
  283  1209 1
  283  1210 1
  283  1314 1
  284   290 1
  284   412 1
  284   757 1
  284   894 1
  284   895 1
  284  1209 1
  284  1210 1
  284  1314 1
  285   296 1
  285   430 1
  285   431 1
  285   530 1
  285   531 1
  285   532 1
  285   544 1
  285   551 1
  285   720 1
  285   789 1
  285   832 1
  285   837 1
  285   869 1
  285   957 1
  285  1032 1
  285  1301 1
  285  1391 1
  285  1417 1
  285  1436 1
  285  1480 1
  285  1508 1
  286   287 1
  286   311 1
  286   312 1
  286   533 1
  286   703 1
  286   771 1
  286   772 1
  286   773 1
  286   774 1
  286  1033 1
  286  1034 1
  286  1035 1
  286  1036 1
  286  1137 1
  286  1179 1
  286  1218 1
  287   311 1
  287   312 1
  287   533 1
  287   703 1
  287   771 1
  287   772 1
  287   773 1
  287   774 1
  287  1033 1
  287  1034 1
  287  1035 1
  287  1036 1
  287  1137 1
  287  1179 1
  287  1218 1
  288   289 1
  288  1088 1
  289  1088 1
  290   895 1
  290  1059 1
  291   292 1
  291   564 1
  291   565 1
  291   566 1
  291  1014 1
  291  1015 1
  291  1313 1
  291  1463 1
  291  1505 1
  292   564 1
  292   565 1
  292   566 1
  292  1014 1
  292  1015 1
  292  1313 1
  292  1463 1
  292  1505 1
  293   351 1
  293   549 1
  293   563 1
  293   792 1
  293   793 1
  293  1449 1
  293  1493 1
  293  1494 1
  294   363 1
  294   936 1
  294   937 1
  294   985 1
  295   370 1
  295   764 1
  295  1111 1
  295  1158 1
  296   430 1
  296   431 1
  296   434 1
  296   734 1
  296   895 1
  296   957 1
  296  1417 1
  296  1436 1
  296  1542 1
  297   354 1
  297   560 1
  297   645 1
  297   838 1
  297   839 1
  297  1350 1
  298   404 1
  298   435 1
  298   436 1
  298   482 1
  298   608 1
  298   609 1
  298   610 1
  298  1219 1
  298  1529 1
  299   311 1
  299   457 1
  299   459 1
  299   610 1
  299   723 1
  299   735 1
  299   772 1
  299   876 1
  299   922 1
  299   938 1
  299  1247 1
  299  1274 1
  299  1279 1
  299  1316 1
  299  1403 1
  299  1462 1
  299  1464 1
  299  1478 1
  300   538 1
  300   539 1
  300   595 1
  300   607 1
  300   613 1
  300  1004 1
  300  1127 1
  300  1173 1
  300  1174 1
  300  1245 1
  300  1370 1
  301   486 1
  301   487 1
  301   849 1
  301  1093 1
  301  1259 1
  301  1427 1
  302  1495 1
  302  1496 1
  302  1545 1
  303  1180 1
  304   498 1
  304   825 1
  305   306 1
  305   307 1
  305   392 1
  305   596 1
  305   627 1
  305   628 1
  305   721 1
  305  1077 1
  305  1287 1
  305  1442 1
  306   307 1
  306   392 1
  306   596 1
  306   627 1
  306   628 1
  306   721 1
  306  1077 1
  306  1287 1
  306  1442 1
  307   392 1
  307   596 1
  307   627 1
  307   628 1
  307   721 1
  307  1077 1
  307  1287 1
  307  1442 1
  308   574 1
  309   512 1
  309   659 1
  309   679 1
  309   762 1
  309   860 1
  309  1183 1
  309  1193 1
  309  1199 1
  309  1358 1
  309  1527 1
  309  1530 1
  309  1547 1
  311   312 1
  311   533 1
  311   703 1
  311   771 1
  311   772 1
  311   773 1
  311   774 1
  311   922 1
  311  1035 1
  311  1036 1
  311  1137 1
  311  1218 1
  312   364 1
  312   392 1
  312   533 1
  312   703 1
  312   771 1
  312   772 1
  312   773 1
  312   774 1
  312   885 1
  312   972 1
  312  1018 1
  312  1035 1
  312  1036 1
  312  1122 1
  312  1137 1
  312  1218 1
  312  1336 1
  312  1348 1
  312  1404 1
  312  1521 1
  313   723 1
  313   724 1
  314   947 1
  314  1009 1
  314  1037 1
  314  1353 1
  314  1507 1
  315   728 1
  315   729 1
  315   730 1
  315  1227 1
  315  1228 1
  315  1230 1
  315  1231 1
  315  1232 1
  315  1233 1
  315  1234 1
  315  1235 1
  315  1541 1
  316   499 1
  316   500 1
  316   590 1
  316   605 1
  316  1101 1
  316  1279 1
  316  1397 1
  317   318 1
  317   319 1
  317   652 1
  317   662 1
  317   777 1
  317   854 1
  317  1331 1
  317  1482 1
  318   319 1
  318   652 1
  318   662 1
  318   777 1
  318   854 1
  318  1331 1
  318  1482 1
  319   659 1
  319   714 1
  319   715 1
  319   860 1
  319   901 1
  319  1183 1
  319  1199 1
  319  1239 1
  319  1424 1
  319  1482 1
  320   417 1
  320   418 1
  320   419 1
  320   426 1
  320   808 1
  320   963 1
  320  1029 1
  320  1031 1
  321   657 1
  321   658 1
  321   670 1
  321  1358 1
  322   323 1
  322   324 1
  322   325 1
  322   326 1
  322   327 1
  322   328 1
  322   329 1
  322   509 1
  322   510 1
  322   511 1
  322   657 1
  322   658 1
  322   778 1
  322   779 1
  322   781 1
  322   883 1
  322  1038 1
  322  1039 1
  322  1040 1
  322  1254 1
  322  1300 1
  322  1330 1
  322  1388 1
  323   324 1
  323   325 1
  323   326 1
  323   327 1
  323   328 1
  323   329 1
  323   509 1
  323   510 1
  323   511 1
  323   657 1
  323   658 1
  323   778 1
  323   779 1
  323   781 1
  323   883 1
  323  1038 1
  323  1039 1
  323  1040 1
  323  1254 1
  323  1300 1
  323  1330 1
  323  1388 1
  324   325 1
  324   326 1
  324   327 1
  324   328 1
  324   329 1
  324   509 1
  324   510 1
  324   511 1
  324   657 1
  324   658 1
  324   778 1
  324   779 1
  324   781 1
  324   883 1
  324  1038 1
  324  1039 1
  324  1040 1
  324  1254 1
  324  1300 1
  324  1330 1
  324  1388 1
  325   326 1
  325   327 1
  325   328 1
  325   329 1
  325   509 1
  325   510 1
  325   511 1
  325   657 1
  325   658 1
  325   778 1
  325   779 1
  325   781 1
  325   883 1
  325  1038 1
  325  1039 1
  325  1040 1
  325  1254 1
  325  1300 1
  325  1330 1
  325  1388 1
  326   327 1
  326   328 1
  326   329 1
  326   509 1
  326   510 1
  326   511 1
  326   657 1
  326   658 1
  326   778 1
  326   779 1
  326   781 1
  326   883 1
  326  1038 1
  326  1039 1
  326  1040 1
  326  1254 1
  326  1300 1
  326  1330 1
  326  1388 1
  327   328 1
  327   329 1
  327   509 1
  327   510 1
  327   511 1
  327   657 1
  327   658 1
  327   778 1
  327   779 1
  327   781 1
  327   883 1
  327  1038 1
  327  1039 1
  327  1040 1
  327  1254 1
  327  1300 1
  327  1330 1
  327  1388 1
  328   329 1
  328   509 1
  328   510 1
  328   511 1
  328   657 1
  328   658 1
  328   778 1
  328   779 1
  328   781 1
  328   883 1
  328  1038 1
  328  1039 1
  328  1040 1
  328  1254 1
  328  1300 1
  328  1330 1
  328  1388 1
  329   778 1
  329   779 1
  329   781 1
  329   883 1
  329  1038 1
  329  1039 1
  329  1040 1
  329  1254 1
  329  1300 1
  329  1330 1
  329  1388 1
  330   407 1
  330   577 1
  330   934 1
  330   935 1
  331   332 1
  331   489 1
  331   707 1
  331   885 1
  331  1404 1
  331  1449 1
  332   370 1
  332   489 1
  332   551 1
  332   640 1
  332   707 1
  332   885 1
  332  1023 1
  332  1404 1
  332  1441 1
  332  1449 1
  334   335 1
  334   783 1
  334   939 1
  335   783 1
  335   939 1
  336   932 1
  337   338 1
  337  1281 1
  337  1376 1
  338  1281 1
  338  1376 1
  339   340 1
  339   341 1
  339  1050 1
  339  1488 1
  339  1502 1
  339  1514 1
  340   341 1
  340  1050 1
  340  1488 1
  340  1502 1
  340  1514 1
  341  1050 1
  341  1488 1
  341  1502 1
  341  1514 1
  342   540 1
  342  1104 1
  342  1243 1
  342  1323 1
  342  1469 1
  342  1523 1
  343   550 1
  343  1520 1
  345   346 1
  345   717 1
  345   729 1
  345   786 1
  345   787 1
  345   959 1
  345   960 1
  345  1057 1
  345  1058 1
  345  1232 1
  346   717 1
  346   786 1
  346   787 1
  346   959 1
  347   525 1
  347   788 1
  347   863 1
  347  1074 1
  347  1098 1
  348   719 1
  348   897 1
  348   911 1
  348   912 1
  348   913 1
  348   914 1
  348   915 1
  348   916 1
  348   917 1
  348  1207 1
  348  1321 1
  348  1408 1
  348  1541 1
  349  1264 1
  349  1266 1
  349  1407 1
  350   556 1
  350  1400 1
  351   549 1
  351   563 1
  351   792 1
  351   793 1
  351   794 1
  351   795 1
  351   866 1
  351  1020 1
  351  1164 1
  351  1172 1
  351  1274 1
  351  1449 1
  351  1462 1
  352   353 1
  352   483 1
  352   544 1
  352   796 1
  352   874 1
  352   875 1
  352  1247 1
  353   466 1
  353   523 1
  353   585 1
  353   611 1
  353   738 1
  353   796 1
  353   874 1
  353   875 1
  353  1022 1
  353  1247 1
  353  1305 1
  353  1434 1
  353  1450 1
  353  1481 1
  354   560 1
  354   645 1
  354   838 1
  354   839 1
  354  1337 1
  354  1350 1
  355   358 1
  356   357 1
  356   967 1
  356  1024 1
  356  1025 1
  356  1027 1
  356  1238 1
  356  1429 1
  357  1027 1
  359   360 1
  359   361 1
  359   362 1
  359   437 1
  359   438 1
  359   797 1
  359   923 1
  359   964 1
  359  1024 1
  359  1025 1
  359  1026 1
  359  1066 1
  359  1067 1
  359  1284 1
  359  1346 1
  360   361 1
  360   362 1
  360   437 1
  360   438 1
  360   797 1
  360   923 1
  360   964 1
  360  1024 1
  360  1025 1
  360  1026 1
  360  1066 1
  360  1067 1
  360  1284 1
  360  1346 1
  361   362 1
  361   437 1
  361   438 1
  361   797 1
  361   923 1
  361   964 1
  361  1024 1
  361  1025 1
  361  1026 1
  361  1066 1
  361  1067 1
  361  1284 1
  361  1346 1
  362   437 1
  362   438 1
  362   797 1
  362   923 1
  362   964 1
  362  1024 1
  362  1025 1
  362  1026 1
  362  1066 1
  362  1067 1
  362  1284 1
  362  1346 1
  363   364 1
  363   936 1
  363   937 1
  363   985 1
  364   392 1
  364   703 1
  364   773 1
  364   774 1
  364   885 1
  364   972 1
  364  1018 1
  364  1036 1
  364  1122 1
  364  1336 1
  364  1348 1
  364  1404 1
  364  1521 1
  365   428 1
  365   574 1
  366   413 1
  366   798 1
  366  1159 1
  367  1077 1
  367  1090 1
  367  1396 1
  368   630 1
  368  1069 1
  368  1155 1
  369   868 1
  369  1359 1
  369  1543 1
  370   551 1
  370   640 1
  370   764 1
  370  1023 1
  370  1158 1
  371   372 1
  371   423 1
  371   933 1
  371   958 1
  372   423 1
  372   933 1
  372   958 1
  373   374 1
  373   377 1
  373   384 1
  373   385 1
  373   386 1
  373   387 1
  373   388 1
  373   389 1
  373   390 1
  373   586 1
  373   802 1
  373   926 1
  373  1075 1
  373  1356 1
  373  1363 1
  374   377 1
  374   384 1
  374   385 1
  374   386 1
  374   387 1
  374   388 1
  374   389 1
  374   390 1
  374   586 1
  374   802 1
  374   926 1
  374  1075 1
  374  1356 1
  374  1363 1
  375   962 1
  375  1030 1
  375  1238 1
  375  1362 1
  375  1454 1
  375  1499 1
  377   384 1
  377   385 1
  377   386 1
  377   387 1
  377   388 1
  377   389 1
  377   390 1
  377   463 1
  377   802 1
  377   926 1
  377  1075 1
  377  1099 1
  377  1275 1
  377  1338 1
  377  1375 1
  378   535 1
  378   537 1
  378   851 1
  378   878 1
  378  1178 1
  378  1213 1
  378  1334 1
  379   380 1
  379   381 1
  379   495 1
  379   498 1
  379   737 1
  379   776 1
  379  1108 1
  379  1169 1
  379  1217 1
  379  1252 1
  379  1371 1
  379  1425 1
  380   381 1
  380   495 1
  380   498 1
  380   737 1
  380   776 1
  380   782 1
  380  1108 1
  380  1169 1
  380  1217 1
  380  1252 1
  380  1371 1
  380  1425 1
  381   495 1
  381   498 1
  381   737 1
  381   776 1
  381   782 1
  381  1108 1
  381  1169 1
  381  1217 1
  381  1252 1
  381  1371 1
  381  1425 1
  382   386 1
  382   524 1
  382   604 1
  382   698 1
  382   732 1
  382   768 1
  382   801 1
  382   823 1
  382   851 1
  382  1178 1
  383  1257 1
  384   385 1
  384   386 1
  384   387 1
  384   388 1
  384   389 1
  384   390 1
  384   802 1
  384   926 1
  384  1075 1
  384  1278 1
  384  1470 1
  385   386 1
  385   387 1
  385   388 1
  385   389 1
  385   390 1
  385   802 1
  385   926 1
  385  1075 1
  385  1278 1
  385  1470 1
  386   387 1
  386   388 1
  386   389 1
  386   390 1
  386   732 1
  386   801 1
  386   802 1
  386   926 1
  386  1075 1
  386  1278 1
  386  1470 1
  387   388 1
  387   389 1
  387   390 1
  387   463 1
  387   802 1
  387   926 1
  387  1075 1
  387  1099 1
  387  1275 1
  387  1338 1
  387  1375 1
  388   389 1
  388   390 1
  388   802 1
  388   926 1
  388  1075 1
  388  1175 1
  388  1278 1
  388  1470 1
  389   390 1
  389   802 1
  389   926 1
  389  1075 1
  389  1175 1
  389  1278 1
  389  1470 1
  390   802 1
  390   926 1
  390  1075 1
  390  1278 1
  390  1470 1
  391   642 1
  391   643 1
  391  1014 1
  391  1046 1
  391  1047 1
  391  1289 1
  391  1457 1
  391  1486 1
  392   555 1
  392   627 1
  392   628 1
  392   703 1
  392   721 1
  392   773 1
  392   774 1
  392   885 1
  392   972 1
  392  1018 1
  392  1036 1
  392  1122 1
  392  1336 1
  392  1348 1
  392  1404 1
  392  1521 1
  393   394 1
  393  1078 1
  394  1078 1
  396   399 1
  396   400 1
  396   619 1
  396   804 1
  396   805 1
  396   958 1
  396  1255 1
  397   398 1
  398   474 1
  399   400 1
  399   420 1
  399   535 1
  399   619 1
  399   804 1
  399   805 1
  399   958 1
  399  1080 1
  399  1081 1
  399  1255 1
  399  1290 1
  399  1317 1
  399  1336 1
  400   420 1
  400   535 1
  400   619 1
  400   804 1
  400   805 1
  400   958 1
  400  1080 1
  400  1081 1
  400  1255 1
  400  1290 1
  400  1317 1
  400  1336 1
  401   402 1
  401   403 1
  401   526 1
  401   766 1
  401   785 1
  401   881 1
  401   905 1
  401   906 1
  401   907 1
  401   908 1
  401   909 1
  401   910 1
  401  1108 1
  401  1250 1
  401  1265 1
  401  1294 1
  401  1369 1
  402   403 1
  402   526 1
  402   766 1
  402   785 1
  402   881 1
  402   905 1
  402   906 1
  402   907 1
  402   908 1
  402   909 1
  402   910 1
  402  1108 1
  402  1250 1
  402  1265 1
  402  1294 1
  402  1369 1
  403   526 1
  403   766 1
  403  1108 1
  403  1294 1
  404   435 1
  404   436 1
  405   446 1
  405   455 1
  405   460 1
  405   461 1
  405   625 1
  405   626 1
  405   722 1
  405  1077 1
  405  1139 1
  405  1241 1
  405  1416 1
  405  1470 1
  405  1536 1
  406   407 1
  406   447 1
  406   499 1
  406   500 1
  406   563 1
  406   814 1
  406   878 1
  406  1071 1
  406  1125 1
  406  1213 1
  406  1253 1
  406  1262 1
  406  1413 1
  407   440 1
  407   577 1
  407   934 1
  407   935 1
  408   409 1
  408   410 1
  408   444 1
  408   967 1
  408   968 1
  408  1281 1
  408  1365 1
  408  1366 1
  408  1376 1
  408  1430 1
  408  1455 1
  409   410 1
  409   444 1
  409   967 1
  409   968 1
  409  1241 1
  409  1281 1
  409  1365 1
  409  1366 1
  409  1376 1
  409  1430 1
  409  1455 1
  410  1086 1
  410  1241 1
  410  1365 1
  410  1455 1
  411   634 1
  411  1168 1
  411  1242 1
  411  1322 1
  411  1325 1
  411  1393 1
  411  1422 1
  412   434 1
  412   894 1
  412  1209 1
  412  1210 1
  412  1314 1
  412  1520 1
  412  1532 1
  413   798 1
  413   947 1
  413  1159 1
  414   713 1
  414   862 1
  414   902 1
  414   903 1
  414   918 1
  414   919 1
  414   920 1
  414   921 1
  414   927 1
  414  1204 1
  414  1282 1
  415   639 1
  415   806 1
  415  1087 1
  415  1094 1
  416   614 1
  416  1130 1
  417   418 1
  417   419 1
  417   426 1
  417   808 1
  417   963 1
  417  1029 1
  417  1031 1
  418   808 1
  418   809 1
  419   809 1
  419  1057 1
  419  1058 1
  420   535 1
  420   804 1
  420   805 1
  421   701 1
  422   450 1
  422   811 1
  422  1092 1
  422  1123 1
  422  1326 1
  423  1159 1
  423  1306 1
  424   425 1
  424   582 1
  424   583 1
  424   615 1
  424  1170 1
  425   582 1
  425   583 1
  425   615 1
  425  1170 1
  426   963 1
  426  1029 1
  426  1031 1
  427   429 1
  427  1452 1
  428   429 1
  428   430 1
  428   431 1
  428   961 1
  428  1019 1
  428  1307 1
  429   430 1
  429   431 1
  429   961 1
  429  1452 1
  430   431 1
  430   734 1
  430   895 1
  430   957 1
  430   961 1
  430  1417 1
  430  1436 1
  430  1542 1
  431   734 1
  431   895 1
  431   957 1
  431   961 1
  431  1417 1
  431  1436 1
  431  1542 1
  432   433 1
  432   587 1
  432   702 1
  432   704 1
  432   999 1
  432  1068 1
  432  1073 1
  432  1077 1
  432  1316 1
  432  1500 1
  433   587 1
  433   702 1
  433   704 1
  433   999 1
  433  1068 1
  433  1073 1
  433  1077 1
  433  1316 1
  433  1500 1
  434   462 1
  434   694 1
  434  1520 1
  434  1532 1
  435   436 1
  435   586 1
  435  1295 1
  435  1316 1
  436   586 1
  436  1295 1
  436  1316 1
  437   438 1
  437   797 1
  437   923 1
  437   962 1
  437   963 1
  437   964 1
  437  1024 1
  437  1025 1
  437  1026 1
  437  1066 1
  437  1067 1
  437  1284 1
  437  1346 1
  438   797 1
  438   923 1
  438   962 1
  438   963 1
  438   964 1
  438  1024 1
  438  1025 1
  438  1026 1
  438  1066 1
  438  1067 1
  438  1284 1
  438  1346 1
  439   815 1
  439  1126 1
  440  1471 1
  441   844 1
  441  1311 1
  442   789 1
  442   847 1
  442   869 1
  442   929 1
  442   930 1
  442  1009 1
  442  1156 1
  442  1176 1
  442  1503 1
  443  1238 1
  444   857 1
  444   967 1
  444   968 1
  444  1091 1
  444  1281 1
  444  1365 1
  444  1366 1
  444  1376 1
  444  1430 1
  444  1455 1
  445   637 1
  445   812 1
  445  1072 1
  445  1294 1
  446   625 1
  446   626 1
  446  1077 1
  446  1416 1
  446  1470 1
  446  1536 1
  447   563 1
  447   878 1
  447  1071 1
  447  1125 1
  447  1213 1
  447  1253 1
  447  1347 1
  447  1413 1
  447  1534 1
  448   495 1
  448   528 1
  448   600 1
  448   970 1
  448   999 1
  448  1125 1
  448  1405 1
  449   620 1
  449   807 1
  449  1054 1
  449  1413 1
  449  1415 1
  449  1428 1
  449  1463 1
  450   971 1
  450  1123 1
  450  1326 1
  451   734 1
  451   995 1
  451  1256 1
  451  1360 1
  451  1542 1
  452   453 1
  452   613 1
  452   821 1
  452   849 1
  452   861 1
  452   950 1
  452   951 1
  452  1098 1
  452  1173 1
  452  1174 1
  452  1245 1
  452  1293 1
  452  1357 1
  452  1370 1
  452  1406 1
  452  1525 1
  453   613 1
  453   821 1
  453   849 1
  453   861 1
  453   950 1
  453   951 1
  453  1098 1
  453  1173 1
  453  1174 1
  453  1245 1
  453  1293 1
  453  1357 1
  453  1370 1
  453  1406 1
  453  1525 1
  454   592 1
  454  1390 1
  454  1446 1
  455   460 1
  455   461 1
  455  1028 1
  455  1139 1
  456   463 1
  456   471 1
  456   523 1
  456   775 1
  456   785 1
  456   818 1
  456   824 1
  456  1099 1
  456  1100 1
  456  1175 1
  456  1275 1
  456  1334 1
  456  1364 1
  456  1375 1
  456  1439 1
  456  1516 1
  457   458 1
  457   459 1
  457   610 1
  457   723 1
  457   735 1
  457   876 1
  457   938 1
  457  1247 1
  457  1274 1
  457  1279 1
  457  1312 1
  457  1316 1
  457  1403 1
  457  1462 1
  457  1464 1
  457  1478 1
  457  1512 1
  458   459 1
  458  1312 1
  458  1512 1
  459   610 1
  459   723 1
  459   735 1
  459   876 1
  459   938 1
  459  1247 1
  459  1274 1
  459  1279 1
  459  1312 1
  459  1316 1
  459  1403 1
  459  1462 1
  459  1464 1
  459  1478 1
  459  1512 1
  460   461 1
  460   594 1
  460   799 1
  460  1068 1
  460  1139 1
  460  1255 1
  460  1508 1
  461   594 1
  461  1139 1
  461  1305 1
  461  1510 1
  462   541 1
  462   595 1
  462   694 1
  462   834 1
  462  1148 1
  462  1386 1
  462  1431 1
  462  1501 1
  463  1099 1
  463  1100 1
  463  1275 1
  463  1375 1
  464   707 1
  464   741 1
  464   742 1
  464   743 1
  464   744 1
  464   745 1
  464   746 1
  464   747 1
  464   763 1
  466   598 1
  466   611 1
  466   796 1
  466   799 1
  466  1263 1
  466  1272 1
  466  1305 1
  466  1425 1
  466  1434 1
  466  1450 1
  466  1481 1
  467   602 1
  467   817 1
  467   886 1
  468   469 1
  468   603 1
  468   748 1
  468  1215 1
  468  1216 1
  468  1452 1
  469   603 1
  469   748 1
  469   970 1
  469   984 1
  469  1215 1
  469  1216 1
  469  1452 1
  470   471 1
  470   578 1
  470   818 1
  470  1312 1
  471   472 1
  471   523 1
  471   762 1
  471   785 1
  471   818 1
  471   824 1
  471  1175 1
  471  1296 1
  471  1439 1
  472   762 1
  472   818 1
  472  1296 1
  473  1467 1
  475   476 1
  475   477 1
  475  1522 1
  476   477 1
  476  1522 1
  477  1522 1
  479   480 1
  481   616 1
  481   867 1
  482   608 1
  482   609 1
  482   610 1
  482  1062 1
  482  1063 1
  482  1064 1
  482  1219 1
  482  1529 1
  483  1156 1
  483  1160 1
  483  1461 1
  483  1492 1
  483  1493 1
  484   567 1
  484   594 1
  484   841 1
  484  1106 1
  484  1150 1
  485  1274 1
  485  1462 1
  486   487 1
  486  1093 1
  486  1259 1
  487  1093 1
  487  1259 1
  488   830 1
  488   936 1
  488   937 1
  488  1247 1
  488  1274 1
  488  1462 1
  488  1492 1
  488  1493 1
  488  1543 1
  489   597 1
  489   707 1
  489   885 1
  489   892 1
  489  1139 1
  489  1157 1
  489  1203 1
  489  1404 1
  489  1449 1
  491   493 1
  491   557 1
  491   754 1
  491   865 1
  491  1144 1
  491  1164 1
  492   710 1
  492  1082 1
  492  1298 1
  492  1516 1
  493   557 1
  493   865 1
  493  1144 1
  493  1164 1
  494   831 1
  495   528 1
  495   600 1
  495   970 1
  495  1108 1
  495  1125 1
  495  1169 1
  495  1405 1
  496   629 1
  496   630 1
  496  1177 1
  496  1243 1
  496  1304 1
  496  1469 1
  496  1509 1
  497   810 1
  497   953 1
  497   954 1
  497   955 1
  497  1004 1
  497  1406 1
  498   737 1
  498   776 1
  498   825 1
  498  1425 1
  499   500 1
  499   590 1
  499   605 1
  499   814 1
  499  1262 1
  499  1510 1
  500   590 1
  500   605 1
  500   814 1
  500  1262 1
  500  1510 1
  501  1500 1
  502   503 1
  502   642 1
  502   643 1
  503   642 1
  503   643 1
  504  1074 1
  504  1267 1
  504  1537 1
  504  1548 1
  505   646 1
  505   647 1
  505   652 1
  505   661 1
  505   828 1
  505  1367 1
  506   507 1
  506   515 1
  506   516 1
  506   529 1
  506   674 1
  506   780 1
  506   855 1
  506   967 1
  506  1128 1
  506  1129 1
  506  1328 1
  506  1351 1
  506  1466 1
  508   514 1
  508   684 1
  509   510 1
  509   511 1
  509   512 1
  509   514 1
  509   542 1
  509   543 1
  509   648 1
  509   657 1
  509   658 1
  509   778 1
  509   779 1
  509   829 1
  509   835 1
  509   883 1
  509  1038 1
  509  1039 1
  509  1040 1
  509  1049 1
  509  1116 1
  509  1117 1
  509  1118 1
  509  1119 1
  509  1215 1
  509  1216 1
  509  1254 1
  509  1287 1
  509  1300 1
  509  1330 1
  509  1481 1
  510   511 1
  510   512 1
  510   514 1
  510   542 1
  510   543 1
  510   648 1
  510   657 1
  510   658 1
  510   778 1
  510   779 1
  510   829 1
  510   835 1
  510   883 1
  510  1038 1
  510  1039 1
  510  1040 1
  510  1049 1
  510  1116 1
  510  1117 1
  510  1118 1
  510  1119 1
  510  1215 1
  510  1216 1
  510  1254 1
  510  1287 1
  510  1300 1
  510  1330 1
  510  1481 1
  511   512 1
  511   514 1
  511   542 1
  511   543 1
  511   648 1
  511   657 1
  511   658 1
  511   778 1
  511   779 1
  511   829 1
  511   835 1
  511   883 1
  511  1038 1
  511  1039 1
  511  1040 1
  511  1049 1
  511  1116 1
  511  1117 1
  511  1118 1
  511  1119 1
  511  1215 1
  511  1216 1
  511  1254 1
  511  1287 1
  511  1300 1
  511  1330 1
  511  1481 1
  512   513 1
  512   542 1
  512   543 1
  512   648 1
  512   659 1
  512   662 1
  512   829 1
  512   835 1
  512   854 1
  512   860 1
  512  1183 1
  512  1191 1
  512  1199 1
  512  1215 1
  512  1216 1
  512  1287 1
  512  1345 1
  512  1481 1
  512  1527 1
  512  1547 1
  513   649 1
  513   650 1
  513   651 1
  513   655 1
  513   662 1
  513   854 1
  513  1115 1
  513  1191 1
  513  1271 1
  513  1277 1
  513  1345 1
  514   664 1
  514   855 1
  514  1192 1
  514  1331 1
  515   516 1
  515   529 1
  515   660 1
  515   674 1
  515   780 1
  515   855 1
  515   967 1
  515  1013 1
  515  1113 1
  515  1114 1
  515  1128 1
  515  1129 1
  515  1328 1
  515  1351 1
  515  1466 1
  516   529 1
  516   660 1
  516   674 1
  516   780 1
  516   855 1
  516   967 1
  516  1013 1
  516  1113 1
  516  1114 1
  516  1128 1
  516  1129 1
  516  1328 1
  516  1351 1
  516  1466 1
  517  1192 1
  517  1251 1
  517  1286 1
  517  1515 1
  517  1517 1
  518   760 1
  518   761 1
  518  1011 1
  518  1012 1
  518  1013 1
  518  1185 1
  518  1191 1
  518  1345 1
  518  1373 1
  518  1490 1
  519   762 1
  519  1389 1
  519  1429 1
  520   521 1
  520   522 1
  520   527 1
  520   558 1
  520   559 1
  520   560 1
  520   838 1
  520  1111 1
  521   522 1
  521   527 1
  521  1111 1
  522   527 1
  522   558 1
  522   559 1
  522  1111 1
  523   785 1
  523   818 1
  523   824 1
  523  1022 1
  523  1175 1
  523  1439 1
  524   604 1
  524   698 1
  524   768 1
  524   801 1
  524   823 1
  524   851 1
  524  1178 1
  524  1203 1
  524  1500 1
  525   788 1
  525   863 1
  525  1074 1
  525  1098 1
  525  1148 1
  525  1428 1
  526   766 1
  526   785 1
  526   881 1
  526   905 1
  526   906 1
  526   907 1
  526   908 1
  526   909 1
  526   910 1
  526  1108 1
  526  1250 1
  526  1265 1
  526  1294 1
  526  1369 1
  527   558 1
  527   559 1
  527  1111 1
  528   600 1
  528   806 1
  528   970 1
  528  1125 1
  528  1405 1
  529   660 1
  529   674 1
  529   780 1
  529   855 1
  529   967 1
  529  1013 1
  529  1128 1
  529  1129 1
  529  1328 1
  529  1351 1
  529  1466 1
  530   531 1
  530   532 1
  530   544 1
  530   551 1
  530   720 1
  530   789 1
  530   832 1
  530   837 1
  530   869 1
  530  1032 1
  530  1301 1
  530  1391 1
  530  1436 1
  530  1480 1
  530  1508 1
  531   532 1
  531   544 1
  531   551 1
  531   720 1
  531   789 1
  531   832 1
  531   837 1
  531   869 1
  531  1032 1
  531  1301 1
  531  1391 1
  531  1436 1
  531  1480 1
  531  1508 1
  532   544 1
  532   551 1
  532   609 1
  532   720 1
  532   753 1
  532   789 1
  532   832 1
  532   837 1
  532   869 1
  532  1017 1
  532  1032 1
  532  1301 1
  532  1391 1
  532  1436 1
  532  1480 1
  532  1508 1
  533   703 1
  533   771 1
  533   772 1
  533   773 1
  533   774 1
  533  1035 1
  533  1036 1
  533  1137 1
  533  1218 1
  534   833 1
  534  1127 1
  535   537 1
  535   804 1
  535   805 1
  535   851 1
  535   878 1
  535  1178 1
  535  1213 1
  536   583 1
  536   727 1
  536   840 1
  536   884 1
  536  1003 1
  536  1219 1
  536  1304 1
  536  1509 1
  537   851 1
  537   872 1
  537   878 1
  537   977 1
  537   980 1
  537  1144 1
  537  1178 1
  537  1206 1
  537  1213 1
  537  1534 1
  538   539 1
  538   556 1
  538   595 1
  538   872 1
  538  1018 1
  538  1348 1
  538  1521 1
  539   556 1
  539   595 1
  539   872 1
  539  1018 1
  539  1348 1
  539  1521 1
  540  1104 1
  540  1243 1
  540  1323 1
  540  1335 1
  540  1469 1
  541   694 1
  541   834 1
  541  1162 1
  541  1263 1
  541  1386 1
  541  1431 1
  541  1501 1
  542   543 1
  542   648 1
  542   829 1
  542   835 1
  542   842 1
  542   943 1
  542  1215 1
  542  1216 1
  542  1287 1
  542  1337 1
  542  1481 1
  542  1537 1
  543   648 1
  543   829 1
  543   835 1
  543   842 1
  543   943 1
  543  1215 1
  543  1216 1
  543  1287 1
  543  1337 1
  543  1481 1
  543  1537 1
  544   551 1
  544   720 1
  544   789 1
  544   832 1
  544   837 1
  544   869 1
  544  1032 1
  544  1301 1
  544  1391 1
  544  1436 1
  544  1480 1
  544  1508 1
  545   546 1
  545   547 1
  545   548 1
  545   591 1
  545   631 1
  545   705 1
  545   770 1
  545   836 1
  545   887 1
  545   992 1
  545  1298 1
  546   547 1
  546   548 1
  546   836 1
  546   887 1
  546  1298 1
  547   548 1
  547   836 1
  547   887 1
  547  1298 1
  548   836 1
  548   887 1
  548  1298 1
  549   563 1
  549   792 1
  549   793 1
  549  1449 1
  551   640 1
  551   720 1
  551   789 1
  551   832 1
  551   837 1
  551   869 1
  551  1023 1
  551  1032 1
  551  1301 1
  551  1355 1
  551  1391 1
  551  1436 1
  551  1480 1
  551  1508 1
  551  1531 1
  553  1019 1
  553  1422 1
  553  1444 1
  553  1461 1
  554   709 1
  555  1140 1
  555  1447 1
  556  1018 1
  556  1348 1
  556  1400 1
  556  1521 1
  557   865 1
  557   978 1
  557  1144 1
  557  1164 1
  558   559 1
  558   560 1
  558   794 1
  558   795 1
  558   839 1
  558   866 1
  558  1352 1
  558  1526 1
  559   560 1
  559   794 1
  559   795 1
  559   839 1
  559   866 1
  559  1352 1
  559  1526 1
  560   645 1
  560   838 1
  560   839 1
  560  1350 1
  560  1352 1
  561  1146 1
  561  1147 1
  561  1312 1
  562  1327 1
  562  1364 1
  563   792 1
  563   793 1
  563   878 1
  563  1071 1
  563  1125 1
  563  1149 1
  563  1213 1
  563  1253 1
  563  1413 1
  563  1449 1
  564   565 1
  564   566 1
  564   632 1
  564   740 1
  564  1416 1
  564  1463 1
  564  1491 1
  565   566 1
  565   632 1
  565   740 1
  565  1416 1
  565  1463 1
  565  1491 1
  566   632 1
  566   740 1
  566  1416 1
  566  1463 1
  566  1491 1
  567   594 1
  567   840 1
  567   841 1
  567  1150 1
  568  1151 1
  569   570 1
  569  1513 1
  569  1533 1
  570   827 1
  570   850 1
  570   974 1
  570   986 1
  570  1246 1
  570  1315 1
  570  1382 1
  570  1477 1
  571   615 1
  571   640 1
  571  1018 1
  571  1152 1
  571  1153 1
  571  1521 1
  572   874 1
  572   875 1
  572  1445 1
  574  1266 1
  575   871 1
  575  1065 1
  576   577 1
  576   722 1
  577   599 1
  577   934 1
  577   935 1
  578  1312 1
  579   725 1
  579  1089 1
  579  1090 1
  580   581 1
  580   689 1
  580  1220 1
  580  1221 1
  580  1222 1
  580  1223 1
  580  1417 1
  580  1491 1
  581   689 1
  581  1220 1
  581  1221 1
  581  1222 1
  581  1223 1
  581  1417 1
  581  1491 1
  582   583 1
  582   769 1
  583   727 1
  583   769 1
  583   840 1
  583   884 1
  583  1003 1
  583  1219 1
  583  1304 1
  583  1509 1
  584   624 1
  584   848 1
  584  1146 1
  585   738 1
  585   796 1
  585  1140 1
  586  1295 1
  586  1316 1
  586  1356 1
  586  1363 1
  586  1452 1
  587   598 1
  587   702 1
  587   704 1
  587   999 1
  587  1068 1
  587  1073 1
  587  1077 1
  587  1316 1
  587  1500 1
  588   826 1
  588   827 1
  588   939 1
  589   800 1
  589  1243 1
  589  1411 1
  589  1469 1
  589  1492 1
  589  1493 1
  590   605 1
  590  1101 1
  590  1279 1
  590  1397 1
  591   770 1
  591   836 1
  591   992 1
  591  1096 1
  591  1097 1
  591  1244 1
  591  1319 1
  591  1350 1
  591  1540 1
  592   770 1
  592  1124 1
  592  1208 1
  594   645 1
  594   841 1
  594  1150 1
  594  1292 1
  594  1511 1
  595   694 1
  595  1098 1
  596   597 1
  596  1444 1
  597   892 1
  597  1203 1
  598  1425 1
  599   600 1
  599   845 1
  600   845 1
  600   970 1
  600  1035 1
  600  1125 1
  600  1405 1
  601   603 1
  602   623 1
  602   817 1
  602   833 1
  602  1262 1
  603   748 1
  603  1215 1
  603  1216 1
  603  1452 1
  604   698 1
  604   768 1
  604   801 1
  604   823 1
  604   851 1
  604  1178 1
  605  1101 1
  605  1279 1
  605  1397 1
  606  1472 1
  607   613 1
  607   634 1
  607  1004 1
  607  1173 1
  607  1174 1
  607  1245 1
  607  1290 1
  607  1317 1
  607  1370 1
  607  1411 1
  608   609 1
  608   610 1
  608   617 1
  608  1219 1
  608  1529 1
  609   610 1
  609   753 1
  609  1219 1
  609  1529 1
  610   700 1
  610   723 1
  610   735 1
  610   876 1
  610   938 1
  610  1219 1
  610  1247 1
  610  1274 1
  610  1279 1
  610  1308 1
  610  1316 1
  610  1377 1
  610  1397 1
  610  1398 1
  610  1403 1
  610  1445 1
  610  1462 1
  610  1464 1
  610  1478 1
  610  1479 1
  610  1529 1
  611   765 1
  611   796 1
  611   842 1
  611  1153 1
  611  1160 1
  611  1171 1
  611  1211 1
  611  1305 1
  611  1389 1
  611  1403 1
  611  1434 1
  611  1450 1
  611  1478 1
  611  1481 1
  612   846 1
  613   821 1
  613   849 1
  613   861 1
  613   950 1
  613   951 1
  613  1004 1
  613  1173 1
  613  1174 1
  613  1245 1
  613  1293 1
  613  1357 1
  613  1370 1
  613  1406 1
  613  1525 1
  614   965 1
  614   966 1
  614  1021 1
  614  1130 1
  614  1323 1
  615   619 1
  615  1152 1
  615  1153 1
  615  1170 1
  616   735 1
  616   791 1
  616   972 1
  616   992 1
  617  1377 1
  618  1192 1
  619   804 1
  619   805 1
  619   958 1
  619  1255 1
  620   807 1
  620  1054 1
  620  1413 1
  620  1415 1
  620  1463 1
  621   622 1
  621  1472 1
  622  1472 1
  623   833 1
  623  1377 1
  624   848 1
  624  1146 1
  624  1427 1
  624  1463 1
  625   626 1
  625  1077 1
  625  1124 1
  625  1416 1
  625  1470 1
  625  1536 1
  626  1077 1
  626  1124 1
  626  1416 1
  626  1470 1
  626  1536 1
  627   628 1
  627   721 1
  627   740 1
  627  1180 1
  627  1311 1
  627  1510 1
  628   721 1
  628   740 1
  628  1180 1
  628  1311 1
  628  1510 1
  629   630 1
  629   973 1
  629  1177 1
  629  1244 1
  629  1304 1
  629  1421 1
  629  1509 1
  630  1155 1
  630  1177 1
  630  1304 1
  630  1509 1
  631   705 1
  631   836 1
  632   633 1
  632   705 1
  632   740 1
  632   991 1
  632  1379 1
  632  1491 1
  633   705 1
  633   991 1
  634   699 1
  634   816 1
  634   898 1
  634  1168 1
  634  1242 1
  634  1322 1
  634  1325 1
  634  1422 1
  635   636 1
  635   990 1
  635   991 1
  635  1339 1
  636   990 1
  636   991 1
  636  1339 1
  637   638 1
  639   749 1
  639   806 1
  639  1087 1
  640   807 1
  640  1023 1
  640  1033 1
  640  1088 1
  640  1152 1
  640  1157 1
  640  1172 1
  640  1276 1
  641   979 1
  641  1355 1
  641  1441 1
  641  1498 1
  642   643 1
  642  1014 1
  642  1046 1
  642  1047 1
  642  1289 1
  643  1014 1
  643  1046 1
  643  1047 1
  643  1289 1
  645   769 1
  645   838 1
  645   839 1
  645  1292 1
  645  1309 1
  645  1350 1
  645  1511 1
  646   647 1
  646   828 1
  646  1194 1
  646  1195 1
  646  1367 1
  647   828 1
  647  1194 1
  647  1195 1
  647  1367 1
  648   652 1
  648   675 1
  648   829 1
  648   835 1
  648  1049 1
  648  1116 1
  648  1117 1
  648  1118 1
  648  1119 1
  648  1183 1
  648  1215 1
  648  1216 1
  648  1287 1
  648  1481 1
  649   650 1
  649   651 1
  649   652 1
  649   653 1
  649   654 1
  649   655 1
  649  1184 1
  649  1271 1
  649  1277 1
  649  1490 1
  649  1519 1
  650   651 1
  650   652 1
  650   653 1
  650   654 1
  650   655 1
  650  1184 1
  650  1271 1
  650  1277 1
  650  1490 1
  650  1519 1
  651   652 1
  651   653 1
  651   654 1
  651   655 1
  651  1184 1
  651  1271 1
  651  1277 1
  651  1490 1
  651  1519 1
  652   653 1
  652   654 1
  652   661 1
  652   662 1
  652   675 1
  652   777 1
  652   828 1
  652   829 1
  652   854 1
  652  1184 1
  652  1331 1
  652  1490 1
  652  1519 1
  653   654 1
  653   668 1
  653   669 1
  653   679 1
  653   687 1
  653  1184 1
  653  1198 1
  653  1343 1
  653  1490 1
  653  1519 1
  654  1184 1
  654  1343 1
  654  1490 1
  654  1519 1
  655   656 1
  655   681 1
  655   695 1
  655   883 1
  655  1271 1
  655  1277 1
  655  1285 1
  655  1300 1
  656   681 1
  656   695 1
  656   883 1
  656  1271 1
  656  1277 1
  656  1300 1
  656  1456 1
  657   658 1
  657   670 1
  657   778 1
  657   779 1
  657   883 1
  657  1038 1
  657  1039 1
  657  1040 1
  657  1254 1
  657  1300 1
  657  1330 1
  658   670 1
  658   778 1
  658   779 1
  658   883 1
  658  1038 1
  658  1039 1
  658  1040 1
  658  1254 1
  658  1300 1
  658  1330 1
  659   714 1
  659   715 1
  659   860 1
  659   901 1
  659  1183 1
  659  1186 1
  659  1199 1
  659  1239 1
  659  1424 1
  659  1527 1
  659  1547 1
  660   674 1
  660  1113 1
  660  1114 1
  660  1128 1
  660  1129 1
  660  1328 1
  660  1351 1
  661   828 1
  661  1476 1
  662   664 1
  662   685 1
  662   686 1
  662   777 1
  662   854 1
  662  1191 1
  662  1331 1
  662  1345 1
  663  1268 1
  664   685 1
  664   686 1
  664   855 1
  664  1192 1
  664  1331 1
  664  1341 1
  665   666 1
  665   678 1
  665   680 1
  665   856 1
  665  1011 1
  665  1012 1
  665  1185 1
  665  1193 1
  665  1194 1
  665  1195 1
  665  1196 1
  665  1270 1
  665  1341 1
  665  1515 1
  666   678 1
  666   680 1
  666   856 1
  666  1011 1
  666  1012 1
  666  1185 1
  666  1193 1
  666  1194 1
  666  1195 1
  666  1196 1
  666  1270 1
  666  1341 1
  666  1515 1
  667   673 1
  667   688 1
  667  1268 1
  668   669 1
  668   687 1
  668  1341 1
  668  1432 1
  668  1517 1
  669   687 1
  669  1341 1
  669  1432 1
  669  1517 1
  670   671 1
  670   672 1
  670   687 1
  670   759 1
  670   760 1
  670   761 1
  671   672 1
  671   855 1
  671  1331 1
  672   855 1
  672  1331 1
  673   674 1
  673   688 1
  674   780 1
  674   855 1
  674   967 1
  674  1013 1
  674  1113 1
  674  1114 1
  674  1128 1
  674  1129 1
  674  1328 1
  674  1351 1
  674  1466 1
  675   684 1
  675   829 1
  675  1438 1
  676   677 1
  676  1351 1
  676  1527 1
  677  1351 1
  677  1527 1
  678   680 1
  678   856 1
  678  1196 1
  678  1515 1
  679   762 1
  679  1193 1
  679  1358 1
  679  1530 1
  680   856 1
  680  1196 1
  680  1515 1
  681   682 1
  681   683 1
  681   684 1
  681   685 1
  681   686 1
  681   695 1
  681   883 1
  681  1182 1
  681  1197 1
  681  1271 1
  681  1300 1
  682   683 1
  682   684 1
  682   685 1
  682   686 1
  682   695 1
  682  1182 1
  682  1197 1
  683   684 1
  683   685 1
  683   686 1
  683   695 1
  683  1182 1
  683  1197 1
  684   685 1
  684   686 1
  684   695 1
  684  1182 1
  684  1197 1
  685   686 1
  685   695 1
  685  1182 1
  685  1197 1
  685  1341 1
  686   695 1
  686  1182 1
  686  1197 1
  686  1341 1
  687   759 1
  687   760 1
  687   761 1
  688  1268 1
  690   896 1
  690  1027 1
  690  1201 1
  690  1260 1
  690  1283 1
  690  1329 1
  690  1349 1
  690  1430 1
  691  1485 1
  693  1352 1
  693  1531 1
  694   834 1
  694  1148 1
  694  1386 1
  694  1431 1
  694  1501 1
  695   883 1
  695  1182 1
  695  1197 1
  695  1271 1
  695  1300 1
  696   881 1
  696   905 1
  696   906 1
  696   907 1
  696   908 1
  696   909 1
  696   910 1
  696  1016 1
  696  1060 1
  696  1250 1
  696  1369 1
  696  1486 1
  697   924 1
  697   925 1
  697  1051 1
  698   768 1
  698   801 1
  698   823 1
  698   851 1
  698  1178 1
  698  1203 1
  698  1439 1
  698  1500 1
  699   816 1
  699  1095 1
  699  1200 1
  699  1352 1
  700  1308 1
  700  1377 1
  700  1397 1
  700  1398 1
  700  1445 1
  700  1479 1
  702   704 1
  702   999 1
  702  1068 1
  702  1073 1
  702  1077 1
  702  1316 1
  702  1500 1
  703   771 1
  703   772 1
  703   773 1
  703   774 1
  703   885 1
  703   972 1
  703  1018 1
  703  1035 1
  703  1036 1
  703  1122 1
  703  1137 1
  703  1218 1
  703  1336 1
  703  1348 1
  703  1404 1
  703  1521 1
  704   999 1
  704  1068 1
  704  1073 1
  704  1077 1
  704  1316 1
  704  1500 1
  705   836 1
  705   991 1
  705  1359 1
  705  1395 1
  706   748 1
  706   983 1
  707   716 1
  707   885 1
  707  1404 1
  707  1449 1
  708  1292 1
  710   936 1
  710   937 1
  710  1082 1
  710  1298 1
  710  1516 1
  711   712 1
  711   938 1
  711   948 1
  711   949 1
  711  1302 1
  711  1340 1
  712   938 1
  712   948 1
  712   949 1
  712  1302 1
  712  1340 1
  713   862 1
  713   901 1
  713   902 1
  713   903 1
  713   918 1
  713   919 1
  713   920 1
  713   921 1
  713   927 1
  713  1151 1
  713  1204 1
  713  1282 1
  713  1424 1
  714   715 1
  714   860 1
  714   901 1
  714  1183 1
  714  1199 1
  714  1239 1
  714  1424 1
  715   860 1
  715   901 1
  715  1183 1
  715  1199 1
  715  1239 1
  715  1282 1
  715  1424 1
  716  1408 1
  717   786 1
  717   787 1
  717   959 1
  719   911 1
  719   912 1
  719   913 1
  719   914 1
  719   915 1
  719   916 1
  719   917 1
  719  1321 1
  719  1408 1
  720   789 1
  720   832 1
  720   837 1
  720   869 1
  720  1032 1
  720  1301 1
  720  1391 1
  720  1436 1
  720  1480 1
  720  1508 1
  722   934 1
  722   935 1
  722  1241 1
  723   724 1
  723   735 1
  723   876 1
  723   938 1
  723  1247 1
  723  1274 1
  723  1279 1
  723  1316 1
  723  1403 1
  723  1462 1
  723  1464 1
  723  1478 1
  724   938 1
  726   888 1
  726   889 1
  726  1143 1
  726  1279 1
  726  1306 1
  726  1433 1
  727   840 1
  727   884 1
  727   953 1
  727   954 1
  727   955 1
  727   956 1
  727  1003 1
  727  1219 1
  727  1304 1
  727  1509 1
  728   729 1
  728   730 1
  728  1227 1
  728  1228 1
  728  1229 1
  728  1230 1
  728  1231 1
  728  1232 1
  728  1233 1
  728  1234 1
  728  1235 1
  729   730 1
  729   787 1
  729   959 1
  729   960 1
  729  1057 1
  729  1058 1
  729  1227 1
  729  1228 1
  729  1229 1
  729  1230 1
  729  1231 1
  729  1232 1
  729  1233 1
  729  1234 1
  729  1235 1
  730  1227 1
  730  1228 1
  730  1230 1
  730  1231 1
  730  1232 1
  730  1233 1
  730  1234 1
  730  1235 1
  730  1486 1
  732   801 1
  734   736 1
  734   895 1
  734  1046 1
  734  1047 1
  734  1256 1
  734  1360 1
  734  1542 1
  735   758 1
  735   791 1
  735   876 1
  735   938 1
  735   972 1
  735  1247 1
  735  1274 1
  735  1279 1
  735  1316 1
  735  1403 1
  735  1462 1
  735  1464 1
  735  1478 1
  736   800 1
  736  1542 1
  737   776 1
  737  1425 1
  738   796 1
  738  1167 1
  738  1278 1
  739   982 1
  740  1491 1
  740  1510 1
  741   742 1
  741   743 1
  741   744 1
  741   745 1
  741   746 1
  741   747 1
  741   763 1
  742   743 1
  742   744 1
  742   745 1
  742   746 1
  742   747 1
  742   763 1
  743   744 1
  743   745 1
  743   746 1
  743   747 1
  743   763 1
  744   745 1
  744   746 1
  744   747 1
  744   763 1
  745   746 1
  745   747 1
  745   763 1
  746   747 1
  746   763 1
  747   763 1
  748   983 1
  748  1215 1
  748  1216 1
  748  1452 1
  749  1167 1
  749  1418 1
  750   987 1
  750  1101 1
  750  1102 1
  750  1103 1
  750  1104 1
  751   756 1
  751  1176 1
  751  1371 1
  752  1339 1
  757   894 1
  757  1076 1
  757  1209 1
  757  1210 1
  757  1314 1
  759   760 1
  759   761 1
  759   853 1
  759  1187 1
  759  1188 1
  759  1189 1
  759  1190 1
  760   761 1
  760  1011 1
  760  1013 1
  760  1185 1
  760  1191 1
  760  1345 1
  760  1490 1
  761  1011 1
  761  1012 1
  761  1013 1
  761  1185 1
  761  1191 1
  761  1345 1
  761  1373 1
  761  1490 1
  762   818 1
  762  1193 1
  762  1296 1
  762  1358 1
  762  1429 1
  762  1530 1
  764  1158 1
  765   842 1
  765   891 1
  765  1160 1
  765  1171 1
  765  1313 1
  765  1326 1
  765  1389 1
  765  1403 1
  765  1478 1
  766   876 1
  766  1108 1
  766  1294 1
  767  1092 1
  768   801 1
  768   823 1
  768   851 1
  768  1178 1
  769  1176 1
  769  1309 1
  769  1350 1
  770   836 1
  770   992 1
  771   772 1
  771   773 1
  771   774 1
  771  1035 1
  771  1036 1
  771  1137 1
  771  1218 1
  772   773 1
  772   774 1
  772   922 1
  772  1035 1
  772  1036 1
  772  1137 1
  772  1218 1
  773   774 1
  773   885 1
  773   972 1
  773  1018 1
  773  1035 1
  773  1036 1
  773  1122 1
  773  1137 1
  773  1218 1
  773  1336 1
  773  1348 1
  773  1404 1
  773  1521 1
  774   885 1
  774   972 1
  774  1018 1
  774  1035 1
  774  1036 1
  774  1122 1
  774  1137 1
  774  1218 1
  774  1336 1
  774  1348 1
  774  1404 1
  774  1521 1
  775  1148 1
  775  1334 1
  776   825 1
  776  1425 1
  777   854 1
  777  1331 1
  778   779 1
  778   781 1
  778   883 1
  778  1038 1
  778  1039 1
  778  1040 1
  778  1254 1
  778  1300 1
  778  1330 1
  778  1388 1
  779   883 1
  779  1038 1
  779  1039 1
  779  1040 1
  779  1254 1
  779  1300 1
  779  1330 1
  780   781 1
  780   855 1
  780   967 1
  780  1128 1
  780  1129 1
  780  1328 1
  780  1351 1
  780  1388 1
  780  1466 1
  781  1038 1
  781  1039 1
  781  1254 1
  781  1330 1
  781  1388 1
  782  1043 1
  782  1044 1
  782  1059 1
  782  1225 1
  782  1226 1
  782  1266 1
  782  1353 1
  783   939 1
  784  1472 1
  784  1524 1
  785   818 1
  785   824 1
  785   881 1
  785   905 1
  785   906 1
  785   907 1
  785   908 1
  785   909 1
  785   910 1
  785  1175 1
  785  1250 1
  785  1265 1
  785  1369 1
  785  1439 1
  785  1457 1
  786   787 1
  786   959 1
  787   959 1
  787   960 1
  787  1057 1
  787  1058 1
  787  1232 1
  788   863 1
  788  1074 1
  788  1098 1
  789   832 1
  789   837 1
  789   847 1
  789   869 1
  789   929 1
  789   930 1
  789  1009 1
  789  1032 1
  789  1176 1
  789  1301 1
  789  1391 1
  789  1392 1
  789  1436 1
  789  1480 1
  789  1508 1
  790   791 1
  790   864 1
  790   896 1
  790  1143 1
  790  1338 1
  790  1349 1
  790  1392 1
  790  1540 1
  791   832 1
  791   864 1
  791   972 1
  791  1143 1
  791  1179 1
  791  1338 1
  791  1392 1
  791  1400 1
  791  1540 1
  792   793 1
  792   794 1
  792   795 1
  792   866 1
  792  1020 1
  792  1172 1
  792  1274 1
  792  1449 1
  792  1462 1
  793   794 1
  793   795 1
  793   866 1
  793  1020 1
  793  1164 1
  793  1172 1
  793  1274 1
  793  1449 1
  793  1462 1
  794   795 1
  794   866 1
  794  1172 1
  794  1274 1
  794  1462 1
  794  1526 1
  795   866 1
  795  1172 1
  795  1274 1
  795  1462 1
  795  1526 1
  796   874 1
  796   875 1
  796  1247 1
  796  1305 1
  796  1434 1
  796  1450 1
  796  1481 1
  797   923 1
  797   964 1
  797  1024 1
  797  1025 1
  797  1026 1
  797  1066 1
  797  1067 1
  797  1284 1
  797  1346 1
  798  1159 1
  799  1068 1
  799  1255 1
  799  1263 1
  799  1272 1
  800  1412 1
  801   823 1
  801   851 1
  801  1178 1
  802   926 1
  802  1075 1
  802  1278 1
  802  1470 1
  803   893 1
  803  1009 1
  803  1413 1
  804   805 1
  804   958 1
  804  1080 1
  804  1081 1
  804  1255 1
  804  1290 1
  804  1317 1
  804  1336 1
  805   958 1
  805  1080 1
  805  1081 1
  805  1255 1
  805  1290 1
  805  1317 1
  805  1336 1
  806  1087 1
  807  1054 1
  807  1088 1
  807  1157 1
  807  1276 1
  807  1413 1
  807  1415 1
  807  1463 1
  808   809 1
  810   953 1
  810   954 1
  810   955 1
  811  1034 1
  811  1092 1
  811  1529 1
  812  1072 1
  813  1252 1
  814  1262 1
  814  1472 1
  816  1095 1
  816  1200 1
  816  1352 1
  817   886 1
  818   824 1
  818  1175 1
  818  1296 1
  818  1439 1
  821   822 1
  821   823 1
  821   824 1
  821   849 1
  821   861 1
  821   950 1
  821   951 1
  821  1173 1
  821  1174 1
  821  1245 1
  821  1261 1
  821  1289 1
  821  1293 1
  821  1357 1
  821  1370 1
  821  1399 1
  821  1406 1
  821  1438 1
  821  1518 1
  821  1525 1
  822   823 1
  822   824 1
  822   996 1
  822   997 1
  822   998 1
  822  1261 1
  822  1399 1
  822  1438 1
  823   824 1
  823   851 1
  823   996 1
  823   997 1
  823   998 1
  823  1178 1
  823  1261 1
  823  1399 1
  823  1438 1
  824  1175 1
  824  1261 1
  824  1399 1
  824  1438 1
  824  1439 1
  826   827 1
  826   939 1
  827   939 1
  827   986 1
  827  1246 1
  827  1315 1
  827  1382 1
  827  1477 1
  828  1367 1
  829   835 1
  829  1049 1
  829  1116 1
  829  1117 1
  829  1118 1
  829  1119 1
  829  1183 1
  829  1215 1
  829  1216 1
  829  1287 1
  829  1481 1
  832   837 1
  832   869 1
  832  1032 1
  832  1301 1
  832  1391 1
  832  1436 1
  832  1480 1
  832  1508 1
  834  1162 1
  834  1263 1
  834  1386 1
  834  1431 1
  834  1501 1
  835   842 1
  835   943 1
  835  1215 1
  835  1216 1
  835  1287 1
  835  1337 1
  835  1481 1
  835  1537 1
  836   887 1
  836   992 1
  836  1298 1
  837   869 1
  837  1032 1
  837  1163 1
  837  1165 1
  837  1166 1
  837  1255 1
  837  1301 1
  837  1391 1
  837  1400 1
  837  1436 1
  837  1480 1
  837  1508 1
  838   839 1
  838  1350 1
  839  1350 1
  839  1352 1
  840   841 1
  840   884 1
  840  1003 1
  840  1150 1
  840  1219 1
  840  1304 1
  840  1509 1
  841  1150 1
  842  1160 1
  842  1171 1
  842  1337 1
  842  1389 1
  842  1403 1
  842  1478 1
  843   983 1
  845  1035 1
  846   988 1
  846   989 1
  846  1149 1
  846  1448 1
  847   869 1
  847   929 1
  847   930 1
  847  1009 1
  847  1176 1
  848  1146 1
  848  1427 1
  849   861 1
  849   950 1
  849   951 1
  849  1173 1
  849  1174 1
  849  1245 1
  849  1289 1
  849  1293 1
  849  1357 1
  849  1370 1
  849  1406 1
  849  1427 1
  849  1518 1
  849  1525 1
  850   974 1
  850   986 1
  850  1092 1
  850  1246 1
  850  1315 1
  850  1382 1
  850  1477 1
  851   878 1
  851  1178 1
  851  1213 1
  851  1262 1
  852  1041 1
  853  1011 1
  853  1012 1
  853  1187 1
  853  1188 1
  853  1189 1
  853  1190 1
  854  1191 1
  854  1198 1
  854  1331 1
  854  1345 1
  855   967 1
  855  1128 1
  855  1129 1
  855  1192 1
  855  1328 1
  855  1331 1
  855  1351 1
  855  1466 1
  856  1193 1
  856  1194 1
  856  1195 1
  856  1196 1
  856  1270 1
  856  1515 1
  857   858 1
  857   859 1
  857  1091 1
  857  1365 1
  857  1366 1
  858   859 1
  860   901 1
  860  1116 1
  860  1117 1
  860  1118 1
  860  1119 1
  860  1120 1
  860  1121 1
  860  1183 1
  860  1199 1
  860  1239 1
  860  1424 1
  860  1527 1
  860  1547 1
  861   950 1
  861   951 1
  861  1173 1
  861  1174 1
  861  1245 1
  861  1289 1
  861  1293 1
  861  1357 1
  861  1370 1
  861  1406 1
  861  1518 1
  861  1525 1
  862   902 1
  862   903 1
  862   918 1
  862   919 1
  862   920 1
  862   921 1
  862   927 1
  862  1204 1
  862  1282 1
  863  1074 1
  863  1098 1
  864   896 1
  864  1143 1
  864  1338 1
  864  1349 1
  864  1392 1
  864  1540 1
  865  1144 1
  865  1164 1
  866  1172 1
  866  1274 1
  866  1462 1
  866  1526 1
  868  1359 1
  868  1543 1
  869   929 1
  869   930 1
  869  1009 1
  869  1032 1
  869  1176 1
  869  1301 1
  869  1391 1
  869  1392 1
  869  1436 1
  869  1480 1
  869  1508 1
  870  1401 1
  871  1065 1
  872   878 1
  872  1213 1
  874   875 1
  874  1247 1
  875  1247 1
  876   938 1
  876  1020 1
  876  1247 1
  876  1274 1
  876  1279 1
  876  1316 1
  876  1403 1
  876  1462 1
  876  1464 1
  876  1478 1
  877  1460 1
  878  1071 1
  878  1125 1
  878  1178 1
  878  1213 1
  878  1253 1
  878  1413 1
  879   880 1
  881   905 1
  881   906 1
  881   907 1
  881   908 1
  881   909 1
  881   910 1
  881  1016 1
  881  1060 1
  881  1250 1
  881  1265 1
  881  1369 1
  881  1486 1
  882  1001 1
  882  1506 1
  883  1038 1
  883  1039 1
  883  1040 1
  883  1254 1
  883  1271 1
  883  1300 1
  883  1330 1
  884  1003 1
  884  1219 1
  884  1304 1
  884  1509 1
  885   972 1
  885  1018 1
  885  1036 1
  885  1122 1
  885  1164 1
  885  1212 1
  885  1240 1
  885  1336 1
  885  1348 1
  885  1404 1
  885  1446 1
  885  1449 1
  885  1521 1
  886  1109 1
  886  1110 1
  887   893 1
  887  1298 1
  887  1546 1
  888   889 1
  888  1143 1
  888  1279 1
  888  1306 1
  888  1417 1
  888  1433 1
  889  1143 1
  889  1279 1
  889  1306 1
  889  1417 1
  889  1433 1
  890  1048 1
  891  1295 1
  891  1326 1
  892  1203 1
  893  1413 1
  894  1209 1
  894  1210 1
  894  1314 1
  894  1546 1
  895  1542 1
  896  1201 1
  896  1260 1
  896  1283 1
  896  1329 1
  896  1349 1
  897  1207 1
  897  1541 1
  899   900 1
  899  1087 1
  900  1087 1
  901  1183 1
  901  1199 1
  901  1239 1
  901  1424 1
  902   903 1
  902   918 1
  902   919 1
  902   920 1
  902   921 1
  902   927 1
  902  1151 1
  902  1204 1
  902  1282 1
  903   918 1
  903   919 1
  903   920 1
  903   921 1
  903   927 1
  903  1151 1
  903  1204 1
  903  1282 1
  904   911 1
  904   912 1
  904   913 1
  904   914 1
  904   915 1
  904   916 1
  904   917 1
  904  1028 1
  904  1285 1
  904  1429 1
  905   906 1
  905   907 1
  905   908 1
  905   909 1
  905   910 1
  905  1016 1
  905  1060 1
  905  1250 1
  905  1265 1
  905  1369 1
  905  1486 1
  906   907 1
  906   908 1
  906   909 1
  906   910 1
  906  1016 1
  906  1060 1
  906  1250 1
  906  1265 1
  906  1369 1
  906  1486 1
  907   908 1
  907   909 1
  907   910 1
  907  1016 1
  907  1060 1
  907  1250 1
  907  1265 1
  907  1369 1
  907  1486 1
  908   909 1
  908   910 1
  908  1016 1
  908  1060 1
  908  1250 1
  908  1265 1
  908  1369 1
  908  1486 1
  909   910 1
  909  1016 1
  909  1060 1
  909  1250 1
  909  1265 1
  909  1369 1
  909  1486 1
  910  1016 1
  910  1060 1
  910  1250 1
  910  1265 1
  910  1369 1
  910  1486 1
  911   912 1
  911   913 1
  911   914 1
  911   915 1
  911   916 1
  911   917 1
  911  1028 1
  911  1285 1
  911  1321 1
  911  1408 1
  911  1429 1
  912   913 1
  912   914 1
  912   915 1
  912   916 1
  912   917 1
  912  1028 1
  912  1285 1
  912  1321 1
  912  1408 1
  912  1429 1
  913   914 1
  913   915 1
  913   916 1
  913   917 1
  913  1028 1
  913  1285 1
  913  1321 1
  913  1408 1
  913  1429 1
  914   915 1
  914   916 1
  914   917 1
  914  1028 1
  914  1285 1
  914  1321 1
  914  1408 1
  914  1429 1
  915   916 1
  915   917 1
  915  1028 1
  915  1285 1
  915  1321 1
  915  1408 1
  915  1429 1
  916   917 1
  916  1028 1
  916  1285 1
  916  1321 1
  916  1408 1
  916  1429 1
  917  1028 1
  917  1285 1
  917  1321 1
  917  1408 1
  917  1429 1
  918   919 1
  918   920 1
  918   921 1
  918   927 1
  918  1045 1
  918  1061 1
  918  1204 1
  918  1282 1
  919   920 1
  919   921 1
  919   927 1
  919  1045 1
  919  1061 1
  919  1204 1
  919  1282 1
  920   921 1
  920   927 1
  920  1045 1
  920  1061 1
  920  1151 1
  920  1204 1
  920  1282 1
  921   927 1
  921  1045 1
  921  1061 1
  921  1204 1
  921  1282 1
  922   929 1
  922   930 1
  922  1139 1
  923   924 1
  923   925 1
  923   964 1
  923  1024 1
  923  1025 1
  923  1026 1
  923  1066 1
  923  1067 1
  923  1284 1
  923  1346 1
  924   925 1
  924  1051 1
  925  1043 1
  925  1044 1
  925  1051 1
  926  1075 1
  926  1109 1
  926  1110 1
  926  1148 1
  926  1288 1
  926  1439 1
  927  1204 1
  927  1282 1
  928  1264 1
  928  1407 1
  928  1474 1
  929   930 1
  929  1009 1
  929  1139 1
  929  1176 1
  930  1009 1
  930  1139 1
  930  1176 1
  932  1309 1
  933  1340 1
  934   935 1
  936   937 1
  936   985 1
  936  1247 1
  936  1274 1
  936  1462 1
  936  1492 1
  936  1493 1
  936  1516 1
  936  1543 1
  937   985 1
  937  1247 1
  937  1274 1
  937  1462 1
  937  1492 1
  937  1493 1
  937  1516 1
  937  1543 1
  938   995 1
  938  1247 1
  938  1274 1
  938  1279 1
  938  1302 1
  938  1316 1
  938  1340 1
  938  1403 1
  938  1462 1
  938  1464 1
  938  1478 1
  940   941 1
  940   942 1
  941   942 1
  943  1537 1
  945  1141 1
  946  1507 1
  948   949 1
  948   980 1
  949  1437 1
  950   951 1
  950  1173 1
  950  1174 1
  950  1245 1
  950  1293 1
  950  1357 1
  950  1370 1
  950  1406 1
  950  1525 1
  951  1173 1
  951  1174 1
  951  1245 1
  951  1293 1
  951  1357 1
  951  1370 1
  951  1406 1
  951  1525 1
  953   954 1
  953   955 1
  953   956 1
  954   955 1
  954   956 1
  955   956 1
  956  1412 1
  957  1417 1
  957  1436 1
  958  1170 1
  958  1255 1
  958  1420 1
  958  1545 1
  959   960 1
  959  1057 1
  959  1058 1
  959  1232 1
  960  1057 1
  960  1058 1
  960  1232 1
  961  1423 1
  961  1453 1
  961  1523 1
  962   963 1
  962   964 1
  962  1030 1
  962  1284 1
  962  1346 1
  962  1454 1
  963   964 1
  963  1029 1
  963  1030 1
  963  1031 1
  963  1284 1
  963  1346 1
  964  1024 1
  964  1025 1
  964  1026 1
  964  1066 1
  964  1067 1
  964  1284 1
  964  1346 1
  965   966 1
  965  1021 1
  965  1323 1
  966  1021 1
  966  1323 1
  967   968 1
  967  1024 1
  967  1025 1
  967  1128 1
  967  1129 1
  967  1238 1
  967  1281 1
  967  1328 1
  967  1351 1
  967  1366 1
  967  1376 1
  967  1429 1
  967  1430 1
  967  1455 1
  967  1466 1
  968  1220 1
  968  1221 1
  968  1222 1
  968  1223 1
  968  1224 1
  968  1281 1
  968  1366 1
  968  1376 1
  968  1430 1
  968  1455 1
  968  1499 1
  970  1125 1
  970  1405 1
  972  1018 1
  972  1036 1
  972  1122 1
  972  1336 1
  972  1348 1
  972  1404 1
  972  1521 1
  973  1244 1
  973  1421 1
  974   986 1
  974  1092 1
  974  1246 1
  974  1315 1
  974  1382 1
  974  1477 1
  975  1035 1
  975  1122 1
  975  1335 1
  977   978 1
  977   980 1
  977  1144 1
  977  1200 1
  977  1206 1
  978  1200 1
  979  1441 1
  980  1144 1
  980  1206 1
  981  1163 1
  981  1165 1
  981  1166 1
  981  1289 1
  985  1079 1
  986  1246 1
  986  1315 1
  986  1382 1
  986  1477 1
  987  1101 1
  987  1102 1
  987  1103 1
  987  1104 1
  988   989 1
  988  1149 1
  988  1448 1
  989  1149 1
  989  1448 1
  990  1339 1
  993  1000 1
  993  1290 1
  993  1317 1
  996   997 1
  996   998 1
  996  1289 1
  997   998 1
  997  1289 1
  999  1068 1
  999  1073 1
  999  1077 1
  999  1316 1
  999  1500 1
 1000  1290 1
 1000  1317 1
 1001  1291 1
 1001  1506 1
 1002  1107 1
 1002  1526 1
 1003  1219 1
 1003  1272 1
 1003  1304 1
 1003  1509 1
 1004  1173 1
 1004  1174 1
 1004  1245 1
 1004  1370 1
 1005  1006 1
 1005  1202 1
 1005  1217 1
 1005  1291 1
 1005  1319 1
 1005  1371 1
 1005  1390 1
 1005  1499 1
 1006  1060 1
 1006  1202 1
 1006  1217 1
 1006  1291 1
 1006  1319 1
 1006  1371 1
 1006  1390 1
 1006  1499 1
 1009  1037 1
 1009  1176 1
 1009  1353 1
 1009  1507 1
 1011  1012 1
 1011  1013 1
 1011  1185 1
 1011  1187 1
 1011  1188 1
 1011  1189 1
 1011  1190 1
 1011  1191 1
 1011  1341 1
 1011  1345 1
 1011  1373 1
 1011  1490 1
 1012  1013 1
 1012  1185 1
 1012  1187 1
 1012  1188 1
 1012  1189 1
 1012  1190 1
 1012  1191 1
 1012  1341 1
 1012  1345 1
 1012  1373 1
 1012  1490 1
 1013  1128 1
 1013  1129 1
 1013  1185 1
 1013  1191 1
 1013  1328 1
 1013  1345 1
 1013  1373 1
 1013  1490 1
 1014  1015 1
 1014  1046 1
 1014  1047 1
 1014  1289 1
 1014  1313 1
 1014  1505 1
 1015  1313 1
 1015  1505 1
 1016  1060 1
 1016  1250 1
 1016  1369 1
 1016  1486 1
 1017  1140 1
 1017  1450 1
 1017  1503 1
 1018  1036 1
 1018  1122 1
 1018  1152 1
 1018  1153 1
 1018  1336 1
 1018  1348 1
 1018  1404 1
 1018  1521 1
 1019  1307 1
 1019  1356 1
 1019  1444 1
 1019  1461 1
 1021  1076 1
 1021  1323 1
 1021  1327 1
 1021  1511 1
 1024  1025 1
 1024  1026 1
 1024  1066 1
 1024  1067 1
 1024  1238 1
 1024  1284 1
 1024  1346 1
 1024  1429 1
 1025  1026 1
 1025  1066 1
 1025  1067 1
 1025  1238 1
 1025  1284 1
 1025  1346 1
 1025  1429 1
 1026  1066 1
 1026  1067 1
 1026  1284 1
 1026  1346 1
 1027  1201 1
 1027  1260 1
 1027  1430 1
 1028  1241 1
 1028  1285 1
 1028  1429 1
 1029  1030 1
 1029  1031 1
 1030  1031 1
 1030  1454 1
 1032  1301 1
 1032  1391 1
 1032  1436 1
 1032  1480 1
 1032  1508 1
 1033  1034 1
 1033  1172 1
 1034  1529 1
 1035  1036 1
 1035  1137 1
 1035  1218 1
 1036  1122 1
 1036  1137 1
 1036  1218 1
 1036  1336 1
 1036  1348 1
 1036  1404 1
 1036  1521 1
 1037  1353 1
 1037  1507 1
 1038  1039 1
 1038  1040 1
 1038  1254 1
 1038  1300 1
 1038  1330 1
 1038  1388 1
 1039  1040 1
 1039  1254 1
 1039  1300 1
 1039  1330 1
 1039  1388 1
 1040  1254 1
 1040  1300 1
 1040  1330 1
 1041  1042 1
 1041  1454 1
 1042  1454 1
 1043  1044 1
 1043  1059 1
 1044  1059 1
 1045  1061 1
 1045  1204 1
 1046  1047 1
 1046  1289 1
 1046  1542 1
 1047  1289 1
 1047  1542 1
 1049  1116 1
 1049  1117 1
 1049  1118 1
 1049  1119 1
 1049  1120 1
 1049  1121 1
 1049  1287 1
 1050  1488 1
 1050  1502 1
 1050  1514 1
 1052  1053 1
 1052  1206 1
 1052  1354 1
 1053  1206 1
 1053  1354 1
 1054  1413 1
 1054  1415 1
 1054  1463 1
 1055  1056 1
 1055  1389 1
 1055  1426 1
 1056  1389 1
 1056  1426 1
 1057  1058 1
 1057  1232 1
 1058  1232 1
 1060  1202 1
 1060  1250 1
 1060  1369 1
 1060  1486 1
 1061  1204 1
 1062  1063 1
 1062  1064 1
 1063  1064 1
 1066  1067 1
 1066  1284 1
 1066  1346 1
 1067  1284 1
 1067  1346 1
 1068  1073 1
 1068  1077 1
 1068  1255 1
 1068  1316 1
 1068  1500 1
 1069  1443 1
 1070  1409 1
 1071  1125 1
 1071  1213 1
 1071  1253 1
 1071  1413 1
 1072  1422 1
 1073  1077 1
 1073  1316 1
 1073  1500 1
 1074  1098 1
 1074  1267 1
 1074  1537 1
 1074  1548 1
 1075  1175 1
 1075  1278 1
 1075  1470 1
 1076  1327 1
 1076  1511 1
 1077  1287 1
 1077  1316 1
 1077  1416 1
 1077  1442 1
 1077  1470 1
 1077  1500 1
 1077  1536 1
 1080  1081 1
 1080  1290 1
 1080  1317 1
 1080  1336 1
 1081  1290 1
 1081  1317 1
 1081  1336 1
 1082  1298 1
 1082  1378 1
 1082  1434 1
 1082  1516 1
 1084  1156 1
 1085  1280 1
 1085  1402 1
 1086  1365 1
 1086  1455 1
 1088  1157 1
 1088  1276 1
 1089  1090 1
 1090  1396 1
 1091  1365 1
 1091  1366 1
 1093  1259 1
 1094  1139 1
 1094  1440 1
 1096  1097 1
 1096  1244 1
 1096  1350 1
 1097  1244 1
 1097  1350 1
 1098  1406 1
 1099  1100 1
 1099  1275 1
 1099  1375 1
 1100  1112 1
 1100  1275 1
 1100  1305 1
 1100  1375 1
 1100  1494 1
 1101  1102 1
 1101  1103 1
 1101  1104 1
 1102  1103 1
 1102  1104 1
 1103  1104 1
 1104  1243 1
 1104  1323 1
 1104  1469 1
 1105  1378 1
 1107  1526 1
 1108  1169 1
 1108  1294 1
 1108  1304 1
 1108  1312 1
 1108  1509 1
 1109  1110 1
 1109  1288 1
 1110  1288 1
 1112  1273 1
 1112  1305 1
 1112  1394 1
 1112  1494 1
 1113  1114 1
 1113  1205 1
 1113  1270 1
 1113  1328 1
 1113  1351 1
 1113  1490 1
 1114  1205 1
 1114  1270 1
 1114  1328 1
 1114  1351 1
 1114  1490 1
 1115  1482 1
 1116  1117 1
 1116  1118 1
 1116  1119 1
 1116  1120 1
 1116  1121 1
 1116  1199 1
 1116  1287 1
 1117  1118 1
 1117  1119 1
 1117  1120 1
 1117  1121 1
 1117  1199 1
 1117  1287 1
 1118  1119 1
 1118  1120 1
 1118  1121 1
 1118  1199 1
 1118  1287 1
 1119  1120 1
 1119  1121 1
 1119  1199 1
 1119  1287 1
 1120  1121 1
 1120  1199 1
 1121  1199 1
 1122  1335 1
 1122  1336 1
 1122  1348 1
 1122  1404 1
 1122  1521 1
 1123  1168 1
 1123  1326 1
 1123  1337 1
 1124  1208 1
 1125  1213 1
 1125  1253 1
 1125  1405 1
 1125  1413 1
 1128  1129 1
 1128  1328 1
 1128  1351 1
 1128  1466 1
 1129  1328 1
 1129  1351 1
 1129  1466 1
 1130  1131 1
 1130  1132 1
 1130  1133 1
 1130  1134 1
 1130  1135 1
 1130  1136 1
 1131  1132 1
 1131  1133 1
 1131  1134 1
 1131  1135 1
 1131  1136 1
 1132  1133 1
 1132  1134 1
 1132  1135 1
 1132  1136 1
 1133  1134 1
 1133  1135 1
 1133  1136 1
 1134  1135 1
 1134  1136 1
 1135  1136 1
 1137  1218 1
 1138  1259 1
 1140  1253 1
 1140  1409 1
 1140  1447 1
 1143  1279 1
 1143  1306 1
 1143  1338 1
 1143  1392 1
 1143  1433 1
 1143  1540 1
 1144  1164 1
 1144  1206 1
 1146  1147 1
 1146  1312 1
 1147  1312 1
 1148  1439 1
 1149  1448 1
 1151  1282 1
 1152  1153 1
 1152  1521 1
 1153  1171 1
 1153  1211 1
 1153  1521 1
 1154  1155 1
 1154  1267 1
 1154  1548 1
 1156  1160 1
 1156  1461 1
 1156  1492 1
 1156  1493 1
 1157  1276 1
 1159  1306 1
 1160  1171 1
 1160  1389 1
 1160  1403 1
 1160  1461 1
 1160  1478 1
 1160  1492 1
 1160  1493 1
 1161  1236 1
 1161  1237 1
 1161  1381 1
 1163  1165 1
 1163  1166 1
 1164  1212 1
 1164  1240 1
 1164  1446 1
 1165  1166 1
 1167  1278 1
 1168  1242 1
 1168  1322 1
 1168  1325 1
 1168  1422 1
 1170  1420 1
 1170  1545 1
 1171  1211 1
 1171  1389 1
 1171  1403 1
 1171  1478 1
 1172  1274 1
 1172  1462 1
 1173  1174 1
 1173  1245 1
 1173  1293 1
 1173  1357 1
 1173  1370 1
 1173  1406 1
 1173  1525 1
 1174  1245 1
 1174  1293 1
 1174  1357 1
 1174  1370 1
 1174  1406 1
 1174  1525 1
 1175  1428 1
 1175  1439 1
 1176  1371 1
 1177  1304 1
 1177  1509 1
 1178  1213 1
 1179  1295 1
 1179  1316 1
 1179  1400 1
 1179  1410 1
 1179  1415 1
 1180  1311 1
 1182  1197 1
 1183  1199 1
 1183  1239 1
 1183  1251 1
 1183  1424 1
 1183  1527 1
 1183  1547 1
 1184  1490 1
 1184  1519 1
 1185  1191 1
 1185  1341 1
 1185  1345 1
 1185  1373 1
 1185  1490 1
 1186  1205 1
 1187  1188 1
 1187  1189 1
 1187  1190 1
 1188  1189 1
 1188  1190 1
 1189  1190 1
 1191  1277 1
 1191  1345 1
 1191  1373 1
 1191  1432 1
 1191  1456 1
 1191  1490 1
 1192  1331 1
 1193  1194 1
 1193  1195 1
 1193  1196 1
 1193  1270 1
 1193  1358 1
 1193  1515 1
 1193  1530 1
 1194  1195 1
 1194  1196 1
 1194  1270 1
 1194  1515 1
 1195  1196 1
 1195  1270 1
 1195  1515 1
 1196  1270 1
 1196  1515 1
 1198  1343 1
 1199  1239 1
 1199  1424 1
 1199  1527 1
 1199  1547 1
 1200  1352 1
 1201  1260 1
 1201  1283 1
 1201  1329 1
 1201  1349 1
 1201  1430 1
 1202  1217 1
 1202  1291 1
 1202  1319 1
 1202  1371 1
 1202  1390 1
 1202  1499 1
 1203  1500 1
 1204  1282 1
 1205  1270 1
 1205  1490 1
 1207  1541 1
 1209  1210 1
 1209  1314 1
 1209  1546 1
 1210  1314 1
 1210  1546 1
 1212  1240 1
 1212  1446 1
 1213  1253 1
 1213  1413 1
 1215  1216 1
 1215  1287 1
 1215  1452 1
 1215  1481 1
 1216  1287 1
 1216  1452 1
 1216  1481 1
 1217  1252 1
 1217  1291 1
 1217  1319 1
 1217  1371 1
 1217  1390 1
 1217  1499 1
 1219  1304 1
 1219  1509 1
 1219  1529 1
 1220  1221 1
 1220  1222 1
 1220  1223 1
 1220  1224 1
 1220  1417 1
 1220  1491 1
 1220  1499 1
 1221  1222 1
 1221  1223 1
 1221  1224 1
 1221  1417 1
 1221  1491 1
 1221  1499 1
 1222  1223 1
 1222  1224 1
 1222  1417 1
 1222  1491 1
 1222  1499 1
 1223  1224 1
 1223  1417 1
 1223  1491 1
 1223  1499 1
 1224  1499 1
 1225  1226 1
 1225  1266 1
 1225  1353 1
 1225  1453 1
 1225  1523 1
 1226  1266 1
 1226  1353 1
 1226  1453 1
 1226  1523 1
 1227  1228 1
 1227  1230 1
 1227  1231 1
 1227  1232 1
 1227  1233 1
 1227  1234 1
 1227  1235 1
 1228  1230 1
 1228  1231 1
 1228  1232 1
 1228  1233 1
 1228  1234 1
 1228  1235 1
 1229  1230 1
 1229  1231 1
 1229  1232 1
 1229  1234 1
 1230  1231 1
 1230  1232 1
 1230  1233 1
 1230  1234 1
 1230  1235 1
 1231  1232 1
 1231  1233 1
 1231  1234 1
 1231  1235 1
 1232  1233 1
 1232  1234 1
 1232  1235 1
 1233  1234 1
 1233  1235 1
 1233  1541 1
 1234  1235 1
 1234  1486 1
 1235  1486 1
 1236  1237 1
 1236  1381 1
 1237  1381 1
 1238  1429 1
 1239  1424 1
 1240  1269 1
 1240  1446 1
 1242  1255 1
 1242  1322 1
 1242  1325 1
 1242  1422 1
 1243  1323 1
 1243  1411 1
 1243  1469 1
 1243  1492 1
 1243  1493 1
 1244  1350 1
 1244  1421 1
 1245  1293 1
 1245  1357 1
 1245  1370 1
 1245  1406 1
 1245  1525 1
 1246  1315 1
 1246  1382 1
 1246  1477 1
 1247  1274 1
 1247  1279 1
 1247  1316 1
 1247  1403 1
 1247  1462 1
 1247  1464 1
 1247  1478 1
 1247  1492 1
 1247  1493 1
 1247  1495 1
 1247  1496 1
 1247  1543 1
 1248  1443 1
 1249  1460 1
 1249  1522 1
 1249  1535 1
 1250  1265 1
 1250  1369 1
 1250  1486 1
 1252  1371 1
 1253  1409 1
 1253  1413 1
 1254  1300 1
 1254  1330 1
 1254  1388 1
 1255  1400 1
 1256  1360 1
 1256  1542 1
 1258  1464 1
 1260  1283 1
 1260  1329 1
 1260  1349 1
 1260  1430 1
 1261  1399 1
 1261  1438 1
 1261  1522 1
 1261  1528 1
 1263  1272 1
 1263  1310 1
 1263  1414 1
 1263  1495 1
 1263  1496 1
 1264  1407 1
 1264  1474 1
 1265  1369 1
 1265  1457 1
 1266  1353 1
 1267  1537 1
 1267  1548 1
 1270  1490 1
 1270  1515 1
 1271  1277 1
 1271  1300 1
 1273  1394 1
 1274  1279 1
 1274  1316 1
 1274  1403 1
 1274  1462 1
 1274  1464 1
 1274  1478 1
 1274  1492 1
 1274  1493 1
 1274  1543 1
 1275  1375 1
 1276  1348 1
 1277  1432 1
 1277  1456 1
 1278  1470 1
 1279  1306 1
 1279  1316 1
 1279  1397 1
 1279  1403 1
 1279  1433 1
 1279  1462 1
 1279  1464 1
 1279  1478 1
 1280  1402 1
 1280  1487 1
 1281  1366 1
 1281  1376 1
 1281  1430 1
 1281  1455 1
 1283  1329 1
 1283  1349 1
 1284  1346 1
 1285  1286 1
 1285  1429 1
 1285  1465 1
 1287  1442 1
 1287  1481 1
 1289  1518 1
 1290  1317 1
 1290  1336 1
 1290  1411 1
 1291  1319 1
 1291  1371 1
 1291  1390 1
 1291  1499 1
 1292  1511 1
 1293  1357 1
 1293  1370 1
 1293  1406 1
 1293  1525 1
 1295  1316 1
 1295  1410 1
 1295  1415 1
 1297  1298 1
 1298  1516 1
 1300  1330 1
 1301  1391 1
 1301  1434 1
 1301  1436 1
 1301  1480 1
 1301  1508 1
 1302  1340 1
 1303  1543 1
 1304  1312 1
 1304  1509 1
 1305  1434 1
 1305  1450 1
 1305  1481 1
 1305  1494 1
 1305  1510 1
 1306  1433 1
 1308  1377 1
 1308  1394 1
 1308  1397 1
 1308  1398 1
 1308  1415 1
 1308  1445 1
 1308  1479 1
 1308  1494 1
 1309  1350 1
 1310  1495 1
 1310  1496 1
 1311  1512 1
 1312  1509 1
 1313  1505 1
 1314  1546 1
 1315  1382 1
 1315  1477 1
 1316  1403 1
 1316  1410 1
 1316  1415 1
 1316  1462 1
 1316  1464 1
 1316  1478 1
 1316  1500 1
 1317  1336 1
 1317  1411 1
 1319  1371 1
 1319  1390 1
 1319  1499 1
 1319  1540 1
 1321  1408 1
 1322  1325 1
 1322  1403 1
 1322  1422 1
 1322  1478 1
 1323  1335 1
 1323  1469 1
 1325  1422 1
 1327  1364 1
 1327  1511 1
 1328  1351 1
 1328  1466 1
 1329  1349 1
 1330  1388 1
 1334  1483 1
 1335  1521 1
 1336  1348 1
 1336  1404 1
 1336  1491 1
 1336  1521 1
 1338  1392 1
 1338  1540 1
 1340  1508 1
 1341  1432 1
 1341  1517 1
 1342  1367 1
 1344  1483 1
 1344  1505 1
 1345  1373 1
 1345  1490 1
 1348  1404 1
 1348  1521 1
 1351  1466 1
 1355  1531 1
 1356  1363 1
 1357  1370 1
 1357  1406 1
 1357  1525 1
 1358  1530 1
 1359  1395 1
 1359  1543 1
 1360  1542 1
 1362  1435 1
 1364  1414 1
 1364  1516 1
 1365  1366 1
 1366  1376 1
 1366  1430 1
 1366  1455 1
 1369  1486 1
 1370  1406 1
 1370  1525 1
 1371  1390 1
 1371  1499 1
 1373  1490 1
 1374  1385 1
 1376  1430 1
 1376  1455 1
 1377  1394 1
 1377  1397 1
 1377  1398 1
 1377  1445 1
 1377  1479 1
 1380  1448 1
 1382  1477 1
 1386  1431 1
 1386  1501 1
 1389  1403 1
 1389  1426 1
 1389  1478 1
 1390  1446 1
 1390  1499 1
 1391  1436 1
 1391  1480 1
 1391  1508 1
 1392  1540 1
 1394  1397 1
 1394  1398 1
 1394  1400 1
 1394  1479 1
 1397  1398 1
 1397  1445 1
 1397  1479 1
 1398  1415 1
 1398  1445 1
 1398  1479 1
 1398  1494 1
 1399  1438 1
 1402  1487 1
 1403  1462 1
 1403  1464 1
 1403  1478 1
 1404  1449 1
 1404  1521 1
 1406  1525 1
 1407  1474 1
 1410  1415 1
 1411  1469 1
 1411  1492 1
 1411  1493 1
 1413  1415 1
 1413  1463 1
 1415  1463 1
 1415  1479 1
 1415  1494 1
 1416  1470 1
 1416  1536 1
 1417  1436 1
 1417  1491 1
 1420  1429 1
 1420  1545 1
 1421  1422 1
 1423  1523 1
 1426  1511 1
 1427  1525 1
 1430  1455 1
 1431  1501 1
 1432  1456 1
 1432  1517 1
 1434  1450 1
 1434  1481 1
 1436  1480 1
 1436  1508 1
 1438  1522 1
 1444  1461 1
 1445  1479 1
 1450  1481 1
 1453  1523 1
 1456  1504 1
 1457  1486 1
 1460  1481 1
 1460  1522 1
 1461  1492 1
 1461  1493 1
 1462  1464 1
 1462  1478 1
 1462  1492 1
 1462  1493 1
 1462  1543 1
 1464  1478 1
 1469  1492 1
 1469  1493 1
 1470  1536 1
 1475  1544 1
 1479  1494 1
 1480  1508 1
 1484  1541 1
 1488  1502 1
 1488  1514 1
 1490  1519 1
 1491  1492 1
 1492  1493 1
 1492  1543 1
 1493  1494 1
 1493  1543 1
 1495  1496 1
 1495  1545 1
 1496  1545 1
 1502  1514 1
 1513  1529 1
 1513  1533 1
 1515  1517 1
 1520  1532 1
 1527  1547 1
 1528  1530 1
 1529  1533 1
 1537  1548 1

*Partition cyspolv classification
*Vertices 1548
2
2
4
6
1
4
4
4
4
4
4
4
4
6
4
4
4
4
3
4
4
4
4
4
3
2
4
4
4
4
4
4
4
2
5
5
2
6
2
2
2
2
3
2
2
2
2
2
5
2
2
2
2
2
2
3
3
4
3
4
3
3
4
4
4
5
4
4
4
4
4
4
4
4
3
3
4
4
6
4
4
4
4
4
4
4
4
2
2
4
4
4
3
4
4
4
5
4
4
4
2
2
2
2
2
2
2
2
2
4
4
4
4
6
4
4
4
3
4
4
2
2
4
4
4
4
3
3
4
5
5
4
2
2
2
4
4
4
3
3
2
2
2
4
4
4
4
4
4
4
4
3
5
4
3
3
4
4
3
3
4
4
4
4
4
6
4
4
4
4
4
4
3
4
4
4
4
3
4
4
4
4
4
6
3
3
3
3
3
3
4
4
4
4
6
4
4
4
4
4
4
4
4
4
4
4
4
4
3
4
5
6
2
3
6
6
5
3
3
4
4
4
4
4
4
4
4
4
4
4
4
4
4
4
3
4
4
4
4
4
4
4
4
4
3
4
4
4
4
4
4
4
6
4
4
4
5
5
5
3
4
4
4
4
6
4
6
4
4
4
4
4
4
4
1
1
1
4
4
4
4
4
4
4
6
5
5
4
4
6
4
4
5
4
4
6
4
4
4
4
4
4
4
6
4
4
4
4
1
3
5
5
6
4
2
4
1
1
1
2
1
1
1
1
1
1
1
1
1
4
6
4
4
3
3
5
2
2
2
2
2
4
5
2
2
2
4
3
5
5
4
4
4
5
2
2
2
2
3
3
2
2
4
4
4
4
4
4
4
4
5
5
4
4
3
3
3
3
4
4
4
4
4
4
4
4
3
4
4
4
3
4
3
3
4
4
5
5
4
4
3
3
3
4
4
4
4
3
3
3
5
4
4
2
4
4
2
2
2
4
4
4
5
6
4
2
3
4
3
6
6
4
4
4
5
5
2
2
4
4
4
4
2
3
5
4
4
4
4
4
4
4
4
4
4
4
4
4
4
4
4
4
3
3
4
4
5
4
4
4
4
4
4
5
4
4
4
4
5
5
4
5
4
4
5
4
4
4
4
4
4
4
4
4
4
4
5
5
4
4
4
4
5
4
1
1
1
1
1
1
1
1
1
1
1
1
1
1
3
6
4
4
4
4
4
3
4
4
3
4
4
4
4
4
4
4
4
4
4
4
4
4
4
4
4
4
4
4
4
6
4
4
4
4
5
6
4
4
4
4
4
4
4
4
4
4
4
3
4
4
4
5
4
4
4
5
4
4
4
4
4
4
4
4
4
4
4
4
4
4
4
4
4
4
4
4
4
4
4
4
4
4
4
6
4
4
6
4
4
4
6
4
4
4
4
6
4
3
4
6
4
4
4
4
4
4
4
4
4
4
4
4
4
4
2
2
4
4
5
4
4
4
4
4
4
1
1
1
1
1
1
1
6
1
1
1
1
1
1
1
1
1
1
1
1
1
1
1
6
1
1
1
1
1
1
1
1
1
1
1
1
6
6
1
1
1
6
3
3
2
2
2
4
4
6
2
2
4
4
4
3
4
5
4
4
4
2
4
4
4
4
4
2
2
2
2
2
5
2
4
4
4
4
4
4
4
4
2
2
2
4
3
4
3
4
6
4
4
6
4
3
3
3
3
3
3
6
4
4
4
4
3
4
4
5
4
4
4
1
6
1
3
3
4
6
3
4
6
5
4
6
5
5
5
4
5
6
1
1
1
1
5
3
4
3
2
2
4
4
3
4
4
4
6
4
4
3
4
4
4
4
4
3
4
6
4
6
2
2
4
4
5
4
4
6
4
5
4
4
4
4
4
4
4
6
4
4
1
1
6
4
5
4
4
4
4
4
4
4
4
4
4
4
4
4
4
4
4
4
4
4
1
1
1
1
1
1
1
1
3
4
6
4
3
4
4
4
4
4
6
4
4
2
4
6
4
4
4
6
4
2
3
1
5
4
5
3
4
4
3
4
4
3
4
6
2
2
5
2
2
2
2
2
3
2
2
2
2
2
2
3
3
3
3
3
3
3
2
2
2
2
4
2
2
5
4
2
4
4
4
4
4
4
4
4
4
4
4
6
3
3
3
4
4
3
3
4
5
5
4
5
4
4
4
4
4
6
5
2
2
3
2
2
2
4
4
3
3
4
4
4
4
4
4
4
4
4
4
4
4
4
6
4
4
4
4
4
5
5
3
4
4
4
4
4
4
4
4
4
4
3
4
6
4
4
3
4
4
4
1
1
1
1
4
4
4
4
4
4
4
4
4
4
3
2
2
4
3
2
2
2
5
5
5
5
5
4
6
1
1
3
3
5
5
4
3
3
3
3
2
2
5
6
6
6
6
2
2
5
5
4
4
4
4
4
3
2
4
4
4
4
5
4
4
4
4
4
3
4
4
4
4
4
6
3
6
5
4
2
5
4
4
4
4
4
4
4
4
3
4
4
4
4
4
4
4
4
4
4
4
4
4
1
4
1
3
6
3
3
6
3
4
4
4
4
4
4
3
3
4
4
4
4
4
4
4
4
4
4
5
2
4
4
4
4
4
4
4
4
4
3
4
6
4
4
4
4
5
4
4
4
4
4
4
4
4
4
4
4
4
6
5
4
4
4
4
4
4
5
4
4
6
1
1
1
1
1
1
1
1
1
1
1
1
1
1
6
1
3
4
2
3
4
2
1
5
2
4
4
4
6
4
4
4
3
3
6
4
4
4
4
4
4
4
4
4
2
2
2
2
2
2
2
2
2
4
4
2
2
4
3
4
4
4
4
4
4
4
4
2
1
4
4
1
4
6
4
4
4
2
4
4
4
4
2
4
4
1
4
1
1
5
4
5
3
4
1
4
4
3
3
2
2
2
1
1
3
4
4
4
4
4
5
4
5
4
3
4
4
1
5
3
4
4
4
5
4
4
4
4
4
4
4
4
4
5
4
4
4
4
3
4
4
2
5
5
4
1
2
1
1
4
6
3
4
4
4
3
3
4
1
3
1
4
1
2
3
4
2
4
1
4
5
4
4
5
4
1
4
4
1
3
4
4
3
3
1
2
2
4
4
4
1
4
3
3
4
4
4
5
4
4
3
4
4
4
4
1
4
6
4
4
4
4
4
4
4
4
4
4
5
3
4
4
4
4
4
2
4
5
4
4
4
4
5
4
6
6
5
4
5
5
3
2
4
6
4
4
3
3
4
1
4
4
1
6
4
4
4
4
6
4
4
4
5
4
5
5
4
4
4
3
3
1
3
1
3
4
4
4
4
5
4
4
3
1
4
3
4
4
4
4
4
4
3
1
4
4
4
4
4
1
3
2
2
2
2
2
4
1
4
4
4
4
6
6
4
5
3
4
4
2
4
1
4
3
4
4
4
4
4
4
4
2
1
4
1
4
3
4
4
4
3
4
4
4
1
3
4
1
4
4
4
4
6
4
4
4
4
4
2
3
4
3
4
3
1
4

*Partition Block sharing group classification
*Vertices 1548
2
2
0
0
1
0
0
0
0
0
0
0
0
0
0
0
0
0
0
0
0
0
0
2
0
2
0
0
2
2
2
2
2
0
0
0
1
1
1
1
1
0
0
0
0
0
0
0
0
0
0
0
0
1
1
0
0
0
0
0
1
1
0
0
0
0
0
0
0
0
0
0
0
0
0
0
0
0
0
0
0
0
0
0
0
0
0
2
2
0
0
0
1
0
0
0
0
0
0
0
2
2
2
2
2
2
2
2
2
0
0
0
0
0
0
0
0
0
0
0
2
2
0
0
0
0
0
0
0
0
0
0
1
1
2
0
0
0
1
1
1
1
1
0
0
0
0
0
0
0
0
0
0
0
0
0
0
0
1
1
0
0
0
0
0
0
0
0
0
0
0
0
0
0
0
0
0
0
0
0
0
0
0
0
0
0
0
0
0
0
0
0
0
0
0
0
0
0
0
0
0
0
0
0
0
0
0
0
0
0
0
0
0
0
0
0
0
1
1
0
0
0
0
0
0
0
0
0
0
0
0
0
0
0
0
0
0
0
0
0
0
0
0
0
0
0
0
0
0
0
0
0
0
0
0
0
0
0
0
0
0
0
0
0
0
0
0
0
0
0
0
0
0
0
1
1
1
0
0
0
0
0
2
2
2
0
0
0
0
2
0
0
0
0
0
2
0
0
0
0
0
0
0
0
0
0
0
0
1
0
0
0
0
0
2
0
1
1
1
2
1
1
1
1
1
1
1
1
1
0
0
0
0
0
0
0
2
2
0
0
0
0
0
0
2
2
0
0
0
0
0
0
0
0
1
1
1
1
1
1
1
1
0
0
0
0
0
0
0
0
0
0
0
0
1
0
0
0
0
0
0
0
0
0
0
0
0
0
0
0
0
0
0
0
0
0
0
0
0
0
0
0
0
0
0
0
0
1
1
1
0
0
0
1
0
0
2
2
0
0
0
0
0
0
0
2
0
0
0
2
2
0
0
0
0
0
1
1
0
0
0
0
1
1
0
0
0
0
0
0
0
0
0
0
0
0
0
0
0
0
0
0
0
0
0
0
0
0
0
0
0
0
0
0
0
0
0
0
0
0
0
0
0
0
0
0
0
0
0
0
0
0
0
0
0
0
0
0
0
0
0
0
0
0
1
1
1
1
1
1
1
1
1
1
1
1
1
1
1
0
0
0
0
0
0
0
0
0
1
0
0
0
0
0
0
0
0
0
0
0
0
0
0
0
0
0
0
0
0
0
0
0
0
0
0
0
0
0
0
0
0
0
0
0
0
0
0
1
0
0
0
0
0
0
0
0
0
0
0
0
0
0
0
0
0
0
0
0
0
0
0
0
0
0
0
0
0
0
0
0
0
0
0
0
0
0
0
0
0
0
0
0
0
0
0
0
0
1
0
0
0
0
0
0
0
0
0
0
0
0
0
0
0
0
0
0
0
0
0
0
0
0
0
0
0
1
1
1
1
1
1
1
1
0
1
1
1
1
1
1
1
1
1
1
1
1
1
1
1
1
1
1
1
1
1
1
1
1
1
1
1
1
1
1
1
1
1
1
0
1
1
0
0
0
1
0
1
0
0
0
0
0
0
0
0
0
0
0
0
0
0
0
1
1
1
0
2
0
0
0
0
0
0
0
0
0
0
2
2
2
0
0
0
0
0
0
0
0
0
0
0
0
0
0
0
0
0
0
0
0
0
0
0
0
0
0
0
0
1
1
1
1
0
0
0
0
0
0
0
0
0
0
0
0
0
0
1
1
1
1
1
0
0
0
0
2
2
0
0
1
0
0
0
0
0
0
1
0
0
0
0
0
0
0
0
0
0
2
2
0
0
0
0
0
0
0
0
0
0
0
0
0
0
0
0
0
0
1
1
0
0
0
0
0
0
0
0
0
0
0
0
0
0
0
0
0
0
0
0
0
0
0
1
1
1
0
1
1
1
1
0
1
0
1
0
0
0
0
0
0
0
0
0
0
0
0
0
0
0
0
0
0
1
0
0
0
0
2
2
0
0
0
0
2
2
1
0
0
0
0
1
1
1
1
0
0
0
0
0
0
1
1
1
1
1
1
1
1
1
1
1
0
1
1
1
0
1
0
0
0
0
0
0
0
0
0
0
0
0
0
0
0
0
0
0
0
0
0
0
0
0
0
0
0
0
0
0
0
2
2
2
1
1
1
0
0
1
1
0
0
0
0
0
0
0
0
0
0
0
0
0
0
0
0
0
0
0
0
0
0
0
0
0
0
0
0
0
0
0
0
0
0
0
0
0
1
0
0
0
0
1
1
1
0
0
0
0
0
0
0
0
0
0
1
1
1
1
1
1
1
1
0
0
0
0
0
0
1
1
1
0
0
1
1
0
0
0
0
1
0
1
0
0
0
0
0
2
2
0
0
0
0
0
0
0
1
1
0
0
0
0
0
0
0
0
0
0
0
0
0
0
0
2
0
0
1
0
0
0
0
1
0
0
0
0
0
0
0
0
0
0
0
0
0
0
0
0
0
0
0
0
0
1
1
1
1
1
1
1
1
1
0
0
0
0
0
0
1
1
0
0
0
0
0
0
0
0
0
0
0
0
0
0
0
0
0
0
0
0
0
1
0
0
0
0
0
0
0
0
0
0
0
0
0
0
0
0
0
0
0
0
0
0
0
0
0
0
0
0
0
0
1
1
1
1
1
1
1
1
1
1
1
1
1
1
1
1
1
1
0
1
1
0
1
1
0
0
0
2
2
0
0
0
0
0
0
0
0
0
0
0
0
0
0
0
0
2
2
2
2
2
2
2
2
2
0
0
1
1
0
1
0
0
0
0
0
0
0
0
0
1
0
0
1
0
0
0
0
0
1
0
0
0
0
0
0
0
0
0
1
1
0
0
0
0
0
1
0
0
0
1
1
1
1
1
1
1
0
0
0
1
0
0
0
0
0
0
0
0
1
0
0
0
0
0
0
0
0
0
0
0
0
0
2
0
0
0
0
0
0
1
0
0
0
0
0
0
1
1
1
1
0
0
0
0
0
0
1
0
0
1
1
1
0
1
1
0
0
1
0
1
0
0
0
0
0
0
1
0
0
1
1
0
1
1
1
1
0
0
0
0
0
1
0
0
1
0
0
0
0
0
0
0
0
0
0
0
1
0
0
0
0
0
0
0
0
0
0
0
0
0
0
0
0
0
0
0
0
0
0
0
0
0
1
0
0
2
0
0
0
0
0
2
1
0
0
0
0
1
1
0
1
0
0
1
2
0
0
0
0
0
0
0
0
0
0
0
0
0
0
0
0
2
1
1
1
0
0
0
0
0
0
0
0
0
1
0
0
0
0
0
0
0
0
0
0
0
0
0
0
0
1
1
0
1
2
0
0
0
1
0
0
0
0
0
0
0
0
1
0
0
0
0
1
0
0
0
0
0
0
0
0
0
0
1
0
1
0
0
0
0
0
2
0
0
0
1
0
0
1
0
0
0
0
0
0
0
0
0
0
0
0
0
0
0
2
1
0

*Partition ups classification
*Vertices 1548
0
0
0
0
0
0
0
0
0
0
0
0
0
0
0
0
0
0
0
0
0
0
0
0
0
0
0
0
0
0
0
0
0
0
0
0
0
0
0
0
0
0
0
0
0
0
0
0
0
0
0
0
0
0
0
0
0
0
0
0
0
0
0
0
0
0
0
0
0
0
0
0
0
0
0
0
0
0
0
0
0
0
0
0
0
0
0
0
0
0
0
0
0
0
0
0
0
0
0
0
0
0
0
0
0
0
0
0
0
0
0
0
0
0
0
0
0
0
0
0
0
0
0
0
0
0
0
0
0
0
0
0
0
0
0
0
0
0
0
0
0
0
0
0
0
0
0
0
0
0
0
0
0
0
0
0
0
0
0
0
0
0
0
0
0
0
0
0
0
0
0
0
0
0
0
0
0
0
0
0
0
0
0
0
0
0
0
0
0
0
0
0
0
0
0
0
0
0
0
0
0
0
0
0
0
0
0
0
0
0
0
0
0
0
0
0
0
0
0
0
0
0
0
0
0
0
0
0
0
0
0
0
0
0
0
0
0
0
0
0
0
0
0
0
0
0
0
0
0
0
0
0
0
0
0
0
0
0
0
0
0
0
0
0
0
0
0
0
0
0
0
0
0
0
0
0
0
0
0
0
0
0
0
0
0
0
0
0
0
0
0
0
0
0
0
0
0
0
0
0
0
0
0
0
0
0
0
0
0
0
0
0
0
0
0
0
0
0
0
0
0
0
0
0
0
0
0
0
0
0
0
0
0
0
0
0
0
0
0
0
0
0
0
0
0
0
0
0
0
0
0
0
0
0
0
0
0
0
0
0
0
0
0
0
0
0
0
0
0
0
0
0
0
0
0
0
0
0
0
0
0
0
0
0
0
0
0
0
0
0
0
0
0
0
0
0
0
0
0
0
0
0
0
0
0
0
0
0
0
0
0
0
0
0
0
0
0
0
0
0
0
0
0
0
0
0
0
0
0
0
0
0
0
0
0
0
0
0
0
0
0
0
0
0
0
0
0
0
0
0
0
0
0
0
0
0
0
0
0
0
0
0
0
0
0
0
0
0
0
0
0
0
0
0
0
0
0
0
0
0
0
0
0
0
0
0
0
0
0
0
0
0
0
0
0
0
0
0
0
0
0
0
0
0
0
0
0
0
0
0
0
0
0
0
0
0
0
0
0
0
0
0
0
0
0
0
0
0
0
0
0
0
0
0
0
0
0
0
0
0
0
0
0
0
0
0
0
0
0
0
0
0
0
0
0
0
0
0
0
0
0
0
0
0
0
0
0
0
0
0
0
0
0
0
0
0
0
0
0
0
0
0
0
0
0
0
0
0
0
0
0
0
0
0
0
0
0
0
0
0
0
0
0
0
0
0
0
0
0
0
0
0
0
0
0
0
0
0
0
0
0
0
0
0
0
0
0
0
0
0
0
0
0
0
0
0
0
0
0
0
0
0
0
0
0
0
0
0
0
0
0
0
0
0
0
0
0
0
0
0
0
0
0
0
0
0
0
0
0
0
0
0
0
0
0
0
0
0
0
0
0
0
0
0
0
0
0
0
0
0
0
0
0
0
0
0
0
0
0
0
0
0
0
0
0
0
0
0
0
0
0
0
0
0
0
0
0
0
0
0
0
0
0
0
0
0
0
0
0
0
0
0
0
0
0
0
0
0
0
0
0
0
0
0
0
0
0
0
0
0
0
0
0
0
0
0
0
0
0
0
0
0
0
0
0
0
0
0
0
0
0
0
0
0
0
0
0
0
0
0
0
0
0
0
0
0
0
0
0
0
0
0
0
0
0
0
0
0
0
0
0
0
0
0
0
0
0
0
0
0
0
0
0
0
0
0
0
0
0
0
0
0
0
0
0
0
0
0
0
0
0
0
0
0
0
0
0
0
0
0
0
0
0
0
0
0
0
0
0
0
0
0
0
0
0
0
0
0
0
0
0
0
0
0
0
0
0
0
0
0
0
0
0
0
0
0
0
0
0
0
0
0
0
0
0
0
0
0
0
0
0
0
0
0
0
0
0
0
0
0
0
0
0
0
0
0
0
0
0
0
0
0
0
0
0
0
0
0
0
0
0
0
0
0
0
0
0
0
0
0
0
0
0
0
0
0
0
0
0
0
0
0
0
0
0
0
0
0
0
0
0
0
0
0
0
0
0
0
0
0
0
0
0
0
0
0
0
0
0
0
0
0
0
0
0
0
0
0
0
0
0
0
0
0
0
0
0
0
0
0
0
0
0
0
0
0
0
0
0
0
0
0
0
0
0
0
0
0
0
0
0
0
0
0
0
0
0
0
0
0
0
0
0
0
0
0
0
0
0
0
0
0
0
0
0
0
0
0
0
0
0
0
0
0
0
0
0
0
0
0
0
0
0
0
0
0
0
0
0
0
0
0
0
0
0
0
0
0
0
0
0
0
0
0
0
0
0
0
0
0
0
0
0
0
0
0
0
0
0
0
0
0
0
0
0
0
0
0
0
0
0
0
0
0
0
0
0
0
0
0
0
0
0
0
0
0
0
0
0
0
0
0
0
0
0
0
0
0
0
0
0
0
0
0
0
0
0
0
0
0
0
0
0
0
0
0
0
0
0
0
0
0
0
0
0
0
0
0
0
0
0
0
0
0
0
0
0
0
0
0
0
0
0
0
0
0
0
0
0
0
0
0
0
0
0
0
0
0
0
0
0
0
0
0
0
0
0
0
0
0
0
0
0
0
0
0
0
0
0
0
0
0
0
0
0
0
0
0
0
0
0
0
0
0
0
0
0
0
0
0
0
0
0
0
0
2
2
1
2
3
1
3
2
3
2
3
2
2
2
2
1
2
2
1
3
2
2
2
2
1
2
3
2
3
2
3
2
1
3
1
1
2
3
2
2
2
2
2
3
1
1
1
1
1
1
1
1
2
2
2
2
2
2
2
2
2
2
2
2
1
2
2
2
2
2
3
3
2
3
3
2
3
3
3
3
2
2
2
2
2
2
2
2
2
3
2
2
1
1
1
1
2
1
2
3
2
2
2
2
2
1
1
1
2
1
1
3
3
1
2
1
2
3
2
3
2
2
1
2
3
1
1
3
2
1
1
1
2
2
2
2
2
1
2
2
1
3
2
2
2
2
3
2
2
2
2
3
1
2
2
2
2
2
3
3
2
2
2
2
3
2
1
3
2
3
2
3
2
2
2
2
2
3
2
3
3
2
3
2
2
2
3
2
1
2
2
2
2
1
1
2
1
2
2
1
2
2
2
2
2
3
2
2
2
2
2
2
3
2
2
2
2
2
1
1
1
2
2
2
2
3
2
3
3
1
1
2
2
2
3
3
2
2
3
3
1
3
3
2
3
3
1
1
2
1
2
1
1
2
1
3
3
3
2
3
3
2
3
1
2
2
1
2
1
2
2
2
2
2
2
3
2
2
1
1
2
1
2
1
2
2
2
2
2
2
2
1
1
2
1
3
2
2
2
2
3
3
2
2
2
2
2
2
3
2
2
1
2

*Partition predicted EPCR binding
*Vertices 1548
2
2
2
2
2
2
2
2
2
2
2
2
2
2
2
2
2
2
2
2
2
2
2
2
2
2
2
2
2
2
2
2
2
2
2
2
2
2
2
2
2
2
2
2
2
2
2
2
2
2
2
2
2
2
2
2
2
2
2
2
2
2
2
2
2
2
2
2
2
2
2
2
2
2
2
2
2
2
2
2
2
2
2
2
2
2
2
2
2
2
2
2
2
2
2
2
2
2
2
2
2
2
2
2
2
2
2
2
2
2
2
2
2
2
2
2
2
2
2
2
2
2
2
2
2
2
2
2
2
2
2
2
2
2
2
2
2
2
2
2
2
2
2
2
2
2
2
2
2
2
2
2
2
2
2
2
2
2
2
2
2
2
2
2
2
2
2
2
2
2
2
2
2
2
2
2
2
2
2
2
2
2
2
2
2
2
2
2
2
2
2
2
2
2
2
2
2
2
2
2
2
2
2
2
2
2
2
2
2
2
2
2
2
2
2
2
2
2
2
2
2
2
2
2
2
2
2
2
2
2
2
2
2
2
2
2
2
2
2
2
2
2
2
2
2
2
2
2
2
2
2
2
2
2
2
2
2
2
2
2
2
2
2
2
2
2
2
2
2
2
2
2
2
2
2
2
2
2
2
2
2
2
2
2
2
2
2
2
2
2
2
2
2
2
2
2
2
2
2
2
2
2
2
2
2
2
2
2
2
2
2
2
2
2
2
2
2
2
2
2
2
2
2
2
2
2
2
2
2
2
2
2
2
2
2
2
2
2
2
2
2
2
2
2
2
2
2
2
2
2
2
2
2
2
2
2
2
2
2
2
2
2
2
2
2
2
2
2
2
2
2
2
2
2
2
2
2
2
2
2
2
2
2
2
2
2
2
2
2
2
2
2
2
2
2
2
2
2
2
2
2
2
2
2
2
2
2
2
2
2
2
2
2
2
2
2
2
2
2
2
2
2
2
2
2
2
2
2
2
2
2
2
2
2
2
2
2
2
2
2
2
2
2
2
2
2
2
2
2
2
2
2
2
2
2
2
2
2
2
2
2
2
2
2
2
2
2
2
2
2
2
2
2
2
2
2
2
2
2
2
2
2
2
2
2
2
2
2
2
2
2
2
2
2
2
2
2
2
2
2
2
2
2
2
2
2
2
2
2
2
2
2
2
2
2
2
2
2
2
2
2
2
2
2
2
2
2
2
2
2
2
2
2
2
2
2
2
2
2
2
2
2
2
2
2
2
2
2
2
2
2
2
2
2
2
2
2
2
2
2
2
2
2
2
2
2
2
2
2
2
2
2
2
2
2
2
2
2
2
2
2
2
2
2
2
2
2
2
2
2
2
2
2
2
2
2
2
2
2
2
2
2
2
2
2
2
2
2
2
2
2
2
2
2
2
2
2
2
2
2
2
2
2
2
2
2
2
2
2
2
2
2
2
2
2
2
2
2
2
2
2
2
2
2
2
2
2
2
2
2
2
2
2
2
2
2
2
2
2
2
2
2
2
2
2
2
2
2
2
2
2
2
2
2
2
2
2
2
2
2
2
2
2
2
2
2
2
2
2
2
2
2
2
2
2
2
2
2
2
2
2
2
2
2
2
2
2
2
2
2
2
2
2
2
2
2
2
2
2
2
2
2
2
2
2
2
2
2
2
2
2
2
2
2
2
2
2
2
2
2
2
2
2
2
2
2
2
2
2
2
2
2
2
2
2
2
2
2
2
2
2
2
2
2
2
2
2
2
2
2
2
2
2
2
2
2
2
2
2
2
2
2
2
2
2
2
2
2
2
2
2
2
2
2
2
2
2
2
2
2
2
2
2
2
2
2
2
2
2
2
2
2
2
2
2
2
2
2
2
2
2
2
2
2
2
2
2
2
2
2
2
2
2
2
2
2
2
2
2
2
2
2
2
2
2
2
2
2
2
2
2
2
2
2
2
2
2
2
2
2
2
2
2
2
2
2
2
2
2
2
2
2
2
2
2
2
2
2
2
2
2
2
2
2
2
2
2
2
2
2
2
2
2
2
2
2
2
2
2
2
2
2
2
2
2
2
2
2
2
2
2
2
2
2
2
2
2
2
2
2
2
2
2
2
2
2
2
2
2
2
2
2
2
2
2
2
2
2
2
2
2
2
2
2
2
2
2
2
2
2
2
2
2
2
2
2
2
2
2
2
2
2
2
2
2
2
2
2
2
2
2
2
2
2
2
2
2
2
2
2
2
2
2
2
2
2
2
2
2
2
2
2
2
2
2
2
2
2
2
2
2
2
2
2
2
2
2
2
2
2
2
2
2
2
2
2
2
2
2
2
2
2
2
2
2
2
2
2
2
2
2
2
2
2
2
2
2
2
2
2
2
2
2
2
2
2
2
2
2
2
2
2
2
2
2
2
2
2
2
2
2
2
2
2
2
2
2
2
2
2
2
2
2
2
2
2
2
2
2
2
2
2
2
2
2
2
2
2
2
2
2
2
2
2
2
2
2
2
2
2
2
2
2
2
2
2
2
2
2
2
2
2
2
2
2
2
2
2
2
2
2
2
2
2
2
2
2
2
2
2
2
2
2
2
2
2
2
2
2
2
2
2
2
2
2
2
2
2
2
2
2
2
2
2
2
2
2
2
2
2
2
2
2
2
2
2
2
2
2
2
2
2
2
2
2
2
2
2
2
2
2
2
2
2
2
2
2
2
2
2
2
2
2
2
2
2
2
2
2
2
2
2
2
2
2
2
2
2
2
2
2
2
2
2
2
2
2
2
2
2
2
2
2
2
2
2
1
1
1
2
2
2
2
2
2
0
0
0
0
0
0
0
0
0
0
0
0
0
0
0
0
0
0
0
0
0
0
0
0
1
0
0
0
0
0
0
0
1
0
1
1
0
0
0
1
0
1
0
0
0
2
0
1
1
0
0
0
0
0
0
0
0
0
0
0
0
0
0
0
0
0
0
0
0
0
0
0
0
0
0
0
0
0
0
0
0
0
0
0
0
0
0
0
0
0
0
0
1
0
0
0
0
1
0
0
0
0
1
0
0
0
1
0
0
1
1
0
0
1
0
1
0
0
0
0
0
0
1
0
0
0
2
0
1
1
0
0
0
0
0
0
0
1
1
1
1
0
0
0
0
0
0
0
0
1
0
0
0
0
0
0
0
0
0
0
0
0
0
0
0
0
0
0
0
0
0
0
1
0
0
0
0
0
0
0
0
0
0
0
0
0
0
1
0
0
0
0
0
0
1
0
0
0
0
2
0
0
0
0
0
0
0
0
0
0
0
0
0
0
0
0
1
1
1
0
2
0
0
0
0
0
0
0
0
1
1
0
0
0
0
0
0
0
0
0
1
0
0
0
0
0
1
0
0
1
0
0
0
0
1
0
0
0
0
0
0
0
0
1
0
0
0
0
2
0
0
0
0
0
0
0
0
0
0
1
0
0
0
0
1
0
0
1
0
0
0
0
0
0
0
0
0
0
0
0
0
0
0
0
0
0
0
0
0
0
0
0
0

*Partition Domain cassette classification: 1=DC8; 2=DC13; 3=DC4; 4=DC5
*Vertices 1548
0
0
0
0
0
0
0
0
0
0
0
0
0
0
0
0
0
0
0
0
0
0
0
0
0
0
0
0
0
0
0
0
0
0
0
0
0
0
0
0
0
0
0
0
0
0
0
0
0
0
0
0
0
0
0
0
0
0
0
0
0
0
0
0
0
0
0
0
0
0
0
0
0
0
0
0
0
0
0
0
0
0
0
0
0
0
0
0
0
0
0
0
0
0
0
0
0
0
0
0
0
0
0
0
0
0
0
0
0
0
0
0
0
0
0
0
0
0
0
0
0
0
0
0
0
0
0
0
0
0
0
0
0
0
0
0
0
0
0
0
0
0
0
0
0
0
0
0
0
0
0
0
0
0
0
0
0
0
0
0
0
0
0
0
0
0
0
0
0
0
0
0
0
0
0
0
0
0
0
0
0
0
0
0
0
0
0
0
0
0
0
0
0
0
0
0
0
0
0
0
0
0
0
0
0
0
0
0
0
0
0
0
0
0
0
0
0
0
0
0
0
0
0
0
0
0
0
0
0
0
0
0
0
0
0
0
0
0
0
0
0
0
0
0
0
0
0
0
0
0
0
0
0
0
0
0
0
0
0
0
0
0
0
0
0
0
0
0
0
0
0
0
0
0
0
0
0
0
0
0
0
0
0
0
0
0
0
0
0
0
0
0
0
0
0
0
0
0
0
0
0
0
0
0
0
0
0
0
0
0
0
0
0
0
0
0
0
0
0
0
0
0
0
0
0
0
0
0
0
0
0
0
0
0
0
0
0
0
0
0
0
0
0
0
0
0
0
0
0
0
0
0
0
0
0
0
0
0
0
0
0
0
0
0
0
0
0
0
0
0
0
0
0
0
0
0
0
0
0
0
0
0
0
0
0
0
0
0
0
0
0
0
0
0
0
0
0
0
0
0
0
0
0
0
0
0
0
0
0
0
0
0
0
0
0
0
0
0
0
0
0
0
0
0
0
0
0
0
0
0
0
0
0
0
0
0
0
0
0
0
0
0
0
0
0
0
0
0
0
0
0
0
0
0
0
0
0
0
0
0
0
0
0
0
0
0
0
0
0
0
0
0
0
0
0
0
0
0
0
0
0
0
0
0
0
0
0
0
0
0
0
0
0
0
0
0
0
0
0
0
0
0
0
0
0
0
0
0
0
0
0
0
0
0
0
0
0
0
0
0
0
0
0
0
0
0
0
0
0
0
0
0
0
0
0
0
0
0
0
0
0
0
0
0
0
0
0
0
0
0
0
0
0
0
0
0
0
0
0
0
0
0
0
0
0
0
0
0
0
0
0
0
0
0
0
0
0
0
0
0
0
0
0
0
0
0
0
0
0
0
0
0
0
0
0
0
0
0
0
0
0
0
0
0
0
0
0
0
0
0
0
0
0
0
0
0
0
0
0
0
0
0
0
0
0
0
0
0
0
0
0
0
0
0
0
0
0
0
0
0
0
0
0
0
0
0
0
0
0
0
0
0
0
0
0
0
0
0
0
0
0
0
0
0
0
0
0
0
0
0
0
0
0
0
0
0
0
0
0
0
0
0
0
0
0
0
0
0
0
0
0
0
0
0
0
0
0
0
0
0
0
0
0
0
0
0
0
0
0
0
0
0
0
0
0
0
0
0
0
0
0
0
0
0
0
0
0
0
0
0
0
0
0
0
0
0
0
0
0
0
0
0
0
0
0
0
0
0
0
0
0
0
0
0
0
0
0
0
0
0
0
0
0
0
0
0
0
0
0
0
0
0
0
0
0
0
0
0
0
0
0
0
0
0
0
0
0
0
0
0
0
0
0
0
0
0
0
0
0
0
0
0
0
0
0
0
0
0
0
0
0
0
0
0
0
0
0
0
0
0
0
0
0
0
0
0
0
0
0
0
0
0
0
0
0
0
0
0
0
0
0
0
0
0
0
0
0
0
0
0
0
0
0
0
0
0
0
0
0
0
0
0
0
0
0
0
0
0
0
0
0
0
0
0
0
0
0
0
0
0
0
0
0
0
0
0
0
0
0
0
0
0
0
0
0
0
0
0
0
0
0
0
0
0
0
0
0
0
0
0
0
0
0
0
0
0
0
0
0
0
0
0
0
0
0
0
0
0
0
0
0
0
0
0
0
0
0
0
0
0
0
0
0
0
0
0
0
0
0
0
0
0
0
0
0
0
0
0
0
0
0
0
0
0
0
0
0
0
0
0
0
0
0
0
0
0
0
0
0
0
0
0
0
0
0
0
0
0
0
0
0
0
0
0
0
0
0
0
0
0
0
0
0
0
0
0
0
0
0
0
0
0
0
0
0
0
0
0
0
0
0
0
0
0
0
0
0
0
0
0
0
0
0
0
0
0
0
0
0
0
0
0
0
0
0
0
0
0
0
0
0
0
0
0
0
0
0
0
0
0
0
0
0
0
0
0
0
0
0
0
0
0
0
0
0
0
0
0
0
0
0
0
0
0
0
0
0
0
0
0
0
0
0
0
0
0
0
0
0
0
0
0
0
0
0
0
0
0
0
0
0
0
0
0
0
0
0
0
0
0
0
0
0
0
0
0
0
0
0
0
0
0
0
0
0
0
0
0
0
0
0
0
0
0
0
0
0
0
0
0
0
0
0
0
0
0
0
0
0
0
0
0
0
0
0
0
0
0
0
0
0
0
0
0
0
0
0
0
0
0
0
0
0
0
0
0
0
0
0
0
0
0
0
0
0
0
0
0
0
0
0
0
0
0
0
0
0
0
0
0
0
0
0
0
0
0
0
0
0
0
0
0
0
0
0
0
1
1
1
0
0
0
0
0
0
0
0
0
4
0
0
0
0
0
0
0
0
0
0
0
4
0
0
0
0
0
0
0
0
2
0
0
0
0
0
0
0
0
0
0
0
0
0
0
1
0
0
0
0
0
0
0
0
2
0
4
0
0
0
0
0
0
0
0
0
0
0
0
0
0
0
0
0
0
0
0
0
0
0
0
0
0
0
0
0
0
0
0
0
0
0
0
0
0
0
0
0
0
0
0
0
0
3
0
0
0
0
1
0
0
0
2
0
0
0
2
0
0
0
0
0
0
0
0
0
0
0
0
0
0
4
0
0
1
2
0
0
0
0
0
0
0
0
1
1
0
0
0
0
0
0
0
0
0
1
0
0
0
0
0
0
0
0
0
0
0
0
0
0
0
0
0
0
0
0
0
0
1
0
0
0
0
0
0
0
0
0
0
0
0
0
0
1
0
0
0
0
0
4
2
0
4
0
0
0
0
0
0
0
0
0
0
0
0
0
0
0
0
0
0
0
1
1
0
0
0
0
0
0
0
0
0
0
0
0
0
0
0
0
0
0
0
0
0
0
0
0
0
0
0
0
0
4
0
0
0
0
0
0
0
0
0
0
0
0
0
0
0
3
0
0
0
0
0
0
0
0
0
0
0
0
0
0
0
0
0
0
0
0
1
0
0
1
0
0
0
0
0
0
0
0
0
0
0
0
0
0
0
0
0
0
0
0
0
0
0
0
0

*Partition predicted CD36 binding
*Vertices 1548
0
0
0
0
0
0
0
0
0
0
0
0
0
0
0
0
0
0
0
0
0
0
0
0
0
0
0
0
0
0
0
0
0
0
0
0
0
0
0
0
0
0
0
0
0
0
0
0
0
0
0
0
0
0
0
0
0
0
0
0
0
0
0
0
0
0
0
0
0
0
0
0
0
0
0
0
0
0
0
0
0
0
0
0
0
0
0
0
0
0
0
0
0
0
0
0
0
0
0
0
0
0
0
0
0
0
0
0
0
0
0
0
0
0
0
0
0
0
0
0
0
0
0
0
0
0
0
0
0
0
0
0
0
0
0
0
0
0
0
0
0
0
0
0
0
0
0
0
0
0
0
0
0
0
0
0
0
0
0
0
0
0
0
0
0
0
0
0
0
0
0
0
0
0
0
0
0
0
0
0
0
0
0
0
0
0
0
0
0
0
0
0
0
0
0
0
0
0
0
0
0
0
0
0
0
0
0
0
0
0
0
0
0
0
0
0
0
0
0
0
0
0
0
0
0
0
0
0
0
0
0
0
0
0
0
0
0
0
0
0
0
0
0
0
0
0
0
0
0
0
0
0
0
0
0
0
0
0
0
0
0
0
0
0
0
0
0
0
0
0
0
0
0
0
0
0
0
0
0
0
0
0
0
0
0
0
0
0
0
0
0
0
0
0
0
0
0
0
0
0
0
0
0
0
0
0
0
0
0
0
0
0
0
0
0
0
0
0
0
0
0
0
0
0
0
0
0
0
0
0
0
0
0
0
0
0
0
0
0
0
0
0
0
0
0
0
0
0
0
0
0
0
0
0
0
0
0
0
0
0
0
0
0
0
0
0
0
0
0
0
0
0
0
0
0
0
0
0
0
0
0
0
0
0
0
0
0
0
0
0
0
0
0
0
0
0
0
0
0
0
0
0
0
0
0
0
0
0
0
0
0
0
0
0
0
0
0
0
0
0
0
0
0
0
0
0
0
0
0
0
0
0
0
0
0
0
0
0
0
0
0
0
0
0
0
0
0
0
0
0
0
0
0
0
0
0
0
0
0
0
0
0
0
0
0
0
0
0
0
0
0
0
0
0
0
0
0
0
0
0
0
0
0
0
0
0
0
0
0
0
0
0
0
0
0
0
0
0
0
0
0
0
0
0
0
0
0
0
0
0
0
0
0
0
0
0
0
0
0
0
0
0
0
0
0
0
0
0
0
0
0
0
0
0
0
0
0
0
0
0
0
0
0
0
0
0
0
0
0
0
0
0
0
0
0
0
0
0
0
0
0
0
0
0
0
0
0
0
0
0
0
0
0
0
0
0
0
0
0
0
0
0
0
0
0
0
0
0
0
0
0
0
0
0
0
0
0
0
0
0
0
0
0
0
0
0
0
0
0
0
0
0
0
0
0
0
0
0
0
0
0
0
0
0
0
0
0
0
0
0
0
0
0
0
0
0
0
0
0
0
0
0
0
0
0
0
0
0
0
0
0
0
0
0
0
0
0
0
0
0
0
0
0
0
0
0
0
0
0
0
0
0
0
0
0
0
0
0
0
0
0
0
0
0
0
0
0
0
0
0
0
0
0
0
0
0
0
0
0
0
0
0
0
0
0
0
0
0
0
0
0
0
0
0
0
0
0
0
0
0
0
0
0
0
0
0
0
0
0
0
0
0
0
0
0
0
0
0
0
0
0
0
0
0
0
0
0
0
0
0
0
0
0
0
0
0
0
0
0
0
0
0
0
0
0
0
0
0
0
0
0
0
0
0
0
0
0
0
0
0
0
0
0
0
0
0
0
0
0
0
0
0
0
0
0
0
0
0
0
0
0
0
0
0
0
0
0
0
0
0
0
0
0
0
0
0
0
0
0
0
0
0
0
0
0
0
0
0
0
0
0
0
0
0
0
0
0
0
0
0
0
0
0
0
0
0
0
0
0
0
0
0
0
0
0
0
0
0
0
0
0
0
0
0
0
0
0
0
0
0
0
0
0
0
0
0
0
0
0
0
0
0
0
0
0
0
0
0
0
0
0
0
0
0
0
0
0
0
0
0
0
0
0
0
0
0
0
0
0
0
0
0
0
0
0
0
0
0
0
0
0
0
0
0
0
0
0
0
0
0
0
0
0
0
0
0
0
0
0
0
0
0
0
0
0
0
0
0
0
0
0
0
0
0
0
0
0
0
0
0
0
0
0
0
0
0
0
0
0
0
0
0
0
0
0
0
0
0
0
0
0
0
0
0
0
0
0
0
0
0
0
0
0
0
0
0
0
0
0
0
0
0
0
0
0
0
0
0
0
0
0
0
0
0
0
0
0
0
0
0
0
0
0
0
0
0
0
0
0
0
0
0
0
0
0
0
0
0
0
0
0
0
0
0
0
0
0
0
0
0
0
0
0
0
0
0
0
0
0
0
0
0
0
0
0
0
0
0
0
0
0
0
0
0
0
0
0
0
0
0
0
0
0
0
0
0
0
0
0
0
0
0
0
0
0
0
0
0
0
0
0
0
0
0
0
0
0
0
0
0
0
0
0
0
0
0
0
0
0
0
0
0
0
0
0
0
0
0
0
0
0
0
0
0
0
0
0
0
0
0
0
0
0
0
0
0
0
0
0
0
0
0
0
0
0
0
0
0
0
0
0
0
0
0
0
0
0
0
0
0
0
0
0
0
0
0
0
0
0
0
0
0
0
0
0
0
0
0
0
0
0
0
0
0
0
0
0
0
0
0
0
0
0
0
0
0
0
0
0
0
0
0
0
0
0
0
0
0
0
0
0
0
0
0
0
0
0
0
0
0
0
0
0
0
0
1
1
0
0
1
0
1
1
1
1
1
1
1
1
1
0
1
1
0
1
1
1
1
1
0
1
1
1
1
1
1
1
0
1
0
0
1
1
1
0
1
0
1
1
0
0
0
0
0
0
0
0
1
1
1
1
1
1
1
1
1
1
1
1
0
1
1
1
1
1
1
1
1
1
1
1
1
1
1
1
1
1
1
1
1
1
1
1
1
1
1
1
0
0
0
0
1
0
1
1
1
1
0
1
1
0
0
0
1
0
0
1
1
0
1
0
1
1
1
1
1
1
0
1
1
0
0
1
0
0
0
0
1
1
1
1
1
0
0
0
0
1
1
1
1
1
1
1
1
0
1
1
0
1
1
1
1
1
1
1
1
1
1
1
1
1
0
1
1
1
1
1
0
1
1
1
1
1
1
1
1
1
1
1
1
1
1
0
0
1
1
1
1
0
0
1
0
1
1
0
1
1
1
1
1
1
1
1
1
1
1
1
1
1
1
1
0
0
0
0
0
1
1
1
1
1
1
1
1
0
0
1
1
1
1
1
0
1
1
1
0
1
1
1
1
1
0
0
1
0
1
0
0
1
0
1
1
1
1
1
1
1
1
0
1
1
0
1
0
1
1
1
1
1
1
1
1
1
0
0
1
0
1
0
0
1
1
0
1
1
1
0
0
1
0
1
1
1
1
1
1
1
1
1
1
1
1
1
1
1
1
0
1

*Vector CIDR information available
*Vertices 1548
0
0
0
0
0
0
0
0
0
0
0
0
0
0
0
0
0
0
0
0
0
0
0
0
0
0
0
0
0
0
0
0
0
0
0
0
0
0
0
0
0
0
0
0
0
0
0
0
0
0
0
0
0
0
0
0
0
0
0
0
0
0
0
0
0
0
0
0
0
0
0
0
0
0
0
0
0
0
0
0
0
0
0
0
0
0
0
0
0
0
0
0
0
0
0
0
0
0
0
0
0
0
0
0
0
0
0
0
0
0
0
0
0
0
0
0
0
0
0
0
0
0
0
0
0
0
0
0
0
0
0
0
0
0
0
0
0
0
0
0
0
0
0
0
0
0
0
0
0
0
0
0
0
0
0
0
0
0
0
0
0
0
0
0
0
0
0
0
0
0
0
0
0
0
0
0
0
0
0
0
0
0
0
0
0
0
0
0
0
0
0
0
0
0
0
0
0
0
0
0
0
0
0
0
0
0
0
0
0
0
0
0
0
0
0
0
0
0
0
0
0
0
0
0
0
0
0
0
0
0
0
0
0
0
0
0
0
0
0
0
0
0
0
0
0
0
0
0
0
0
0
0
0
0
0
0
0
0
0
0
0
0
0
0
0
0
0
0
0
0
0
0
0
0
0
0
0
0
0
0
0
0
0
0
0
0
0
0
0
0
0
0
0
0
0
0
0
0
0
0
0
0
0
0
0
0
0
0
0
0
0
0
0
0
0
0
0
0
0
0
0
0
0
0
0
0
0
0
0
0
0
0
0
0
0
0
0
0
0
0
0
0
0
0
0
0
0
0
0
0
0
0
0
0
0
0
0
0
0
0
0
0
0
0
0
0
0
0
0
0
0
0
0
0
0
0
0
0
0
0
0
0
0
0
0
0
0
0
0
0
0
0
0
0
0
0
0
0
0
0
0
0
0
0
0
0
0
0
0
0
0
0
0
0
0
0
0
0
0
0
0
0
0
0
0
0
0
0
0
0
0
0
0
0
0
0
0
0
0
0
0
0
0
0
0
0
0
0
0
0
0
0
0
0
0
0
0
0
0
0
0
0
0
0
0
0
0
0
0
0
0
0
0
0
0
0
0
0
0
0
0
0
0
0
0
0
0
0
0
0
0
0
0
0
0
0
0
0
0
0
0
0
0
0
0
0
0
0
0
0
0
0
0
0
0
0
0
0
0
0
0
0
0
0
0
0
0
0
0
0
0
0
0
0
0
0
0
0
0
0
0
0
0
0
0
0
0
0
0
0
0
0
0
0
0
0
0
0
0
0
0
0
0
0
0
0
0
0
0
0
0
0
0
0
0
0
0
0
0
0
0
0
0
0
0
0
0
0
0
0
0
0
0
0
0
0
0
0
0
0
0
0
0
0
0
0
0
0
0
0
0
0
0
0
0
0
0
0
0
0
0
0
0
0
0
0
0
0
0
0
0
0
0
0
0
0
0
0
0
0
0
0
0
0
0
0
0
0
0
0
0
0
0
0
0
0
0
0
0
0
0
0
0
0
0
0
0
0
0
0
0
0
0
0
0
0
0
0
0
0
0
0
0
0
0
0
0
0
0
0
0
0
0
0
0
0
0
0
0
0
0
0
0
0
0
0
0
0
0
0
0
0
0
0
0
0
0
0
0
0
0
0
0
0
0
0
0
0
0
0
0
0
0
0
0
0
0
0
0
0
0
0
0
0
0
0
0
0
0
0
0
0
0
0
0
0
0
0
0
0
0
0
0
0
0
0
0
0
0
0
0
0
0
0
0
0
0
0
0
0
0
0
0
0
0
0
0
0
0
0
0
0
0
0
0
0
0
0
0
0
0
0
0
0
0
0
0
0
0
0
0
0
0
0
0
0
0
0
0
0
0
0
0
0
0
0
0
0
0
0
0
0
0
0
0
0
0
0
0
0
0
0
0
0
0
0
0
0
0
0
0
0
0
0
0
0
0
0
0
0
0
0
0
0
0
0
0
0
0
0
0
0
0
0
0
0
0
0
0
0
0
0
0
0
0
0
0
0
0
0
0
0
0
0
0
0
0
0
0
0
0
0
0
0
0
0
0
0
0
0
0
0
0
0
0
0
0
0
0
0
0
0
0
0
0
0
0
0
0
0
0
0
0
0
0
0
0
0
0
0
0
0
0
0
0
0
0
0
0
0
0
0
0
0
0
0
0
0
0
0
0
0
0
0
0
0
0
0
0
0
0
0
0
0
0
0
0
0
0
0
0
0
0
0
0
0
0
0
0
0
0
0
0
0
0
0
0
0
0
0
0
0
0
0
0
0
0
0
0
0
0
0
0
0
0
0
0
0
0
0
0
0
0
0
0
0
0
0
0
0
0
0
0
0
0
0
0
0
0
0
0
0
0
0
0
0
0
0
0
0
0
0
0
0
0
0
0
0
0
0
0
0
0
0
0
0
0
0
0
0
0
0
0
0
0
0
0
0
0
0
0
0
0
0
0
0
0
0
0
0
0
0
0
0
0
0
0
0
0
0
0
0
0
0
0
0
0
0
0
0
0
0
0
0
0
0
0
0
0
0
0
0
0
0
0
0
0
0
0
0
0
0
0
0
0
0
0
0
0
0
0
0
0
0
0
0
0
0
0
0
0
0
0
0
0
0
0
0
0
0
0
0
0
0
0
0
0
0
0
0
0
0
0
0
0
0
0
0
0
0
0
0
0
0
0
0
0
0
0
0
0
0
0
0
0
0
0
0
0
0
0
0
0
0
0
0
0
0
0
0
0
0
0
0
0
0
0
0
0
0
0
0
0
0
0
0
1
1
1
0
0
0
0
0
0
1
1
1
1
1
1
1
1
1
1
1
1
1
1
1
1
1
1
1
1
1
1
1
1
1
1
1
1
1
1
1
1
1
1
1
1
1
1
1
1
1
1
1
1
1
0
1
1
1
1
1
1
1
1
1
1
1
1
1
1
1
1
1
1
1
1
1
1
1
1
1
1
1
1
1
1
1
1
1
1
1
1
1
1
1
1
1
1
1
1
1
1
1
1
1
1
1
1
1
1
1
1
1
1
1
1
1
1
1
1
1
1
1
1
1
1
1
1
1
1
1
1
1
1
1
1
0
1
1
1
1
1
1
1
1
1
1
1
1
1
1
1
1
1
1
1
1
1
1
1
1
1
1
1
1
1
1
1
1
1
1
1
1
1
1
1
1
1
1
1
1
1
1
1
1
1
1
1
1
1
1
1
1
1
1
1
1
1
1
1
1
1
1
1
1
1
1
1
1
0
1
1
1
1
1
1
1
1
1
1
1
1
1
1
1
1
1
1
1
1
0
1
1
1
1
1
1
1
1
1
1
1
1
1
1
1
1
1
1
1
1
1
1
1
1
1
1
1
1
1
1
1
1
1
1
1
1
1
1
1
1
1
1
1
1
1
1
1
0
1
1
1
1
1
1
1
1
1
1
1
1
1
1
1
1
1
1
1
1
1
1
1
1
1
1
1
1
1
1
1
1
1
1
1
1
1
1
1
1
1
1
1
1

*Vector ups information available
*Vertices 1548
0
0
0
0
0
0
0
0
0
0
0
0
0
0
0
0
0
0
0
0
0
0
0
0
0
0
0
0
0
0
0
0
0
0
0
0
0
0
0
0
0
0
0
0
0
0
0
0
0
0
0
0
0
0
0
0
0
0
0
0
0
0
0
0
0
0
0
0
0
0
0
0
0
0
0
0
0
0
0
0
0
0
0
0
0
0
0
0
0
0
0
0
0
0
0
0
0
0
0
0
0
0
0
0
0
0
0
0
0
0
0
0
0
0
0
0
0
0
0
0
0
0
0
0
0
0
0
0
0
0
0
0
0
0
0
0
0
0
0
0
0
0
0
0
0
0
0
0
0
0
0
0
0
0
0
0
0
0
0
0
0
0
0
0
0
0
0
0
0
0
0
0
0
0
0
0
0
0
0
0
0
0
0
0
0
0
0
0
0
0
0
0
0
0
0
0
0
0
0
0
0
0
0
0
0
0
0
0
0
0
0
0
0
0
0
0
0
0
0
0
0
0
0
0
0
0
0
0
0
0
0
0
0
0
0
0
0
0
0
0
0
0
0
0
0
0
0
0
0
0
0
0
0
0
0
0
0
0
0
0
0
0
0
0
0
0
0
0
0
0
0
0
0
0
0
0
0
0
0
0
0
0
0
0
0
0
0
0
0
0
0
0
0
0
0
0
0
0
0
0
0
0
0
0
0
0
0
0
0
0
0
0
0
0
0
0
0
0
0
0
0
0
0
0
0
0
0
0
0
0
0
0
0
0
0
0
0
0
0
0
0
0
0
0
0
0
0
0
0
0
0
0
0
0
0
0
0
0
0
0
0
0
0
0
0
0
0
0
0
0
0
0
0
0
0
0
0
0
0
0
0
0
0
0
0
0
0
0
0
0
0
0
0
0
0
0
0
0
0
0
0
0
0
0
0
0
0
0
0
0
0
0
0
0
0
0
0
0
0
0
0
0
0
0
0
0
0
0
0
0
0
0
0
0
0
0
0
0
0
0
0
0
0
0
0
0
0
0
0
0
0
0
0
0
0
0
0
0
0
0
0
0
0
0
0
0
0
0
0
0
0
0
0
0
0
0
0
0
0
0
0
0
0
0
0
0
0
0
0
0
0
0
0
0
0
0
0
0
0
0
0
0
0
0
0
0
0
0
0
0
0
0
0
0
0
0
0
0
0
0
0
0
0
0
0
0
0
0
0
0
0
0
0
0
0
0
0
0
0
0
0
0
0
0
0
0
0
0
0
0
0
0
0
0
0
0
0
0
0
0
0
0
0
0
0
0
0
0
0
0
0
0
0
0
0
0
0
0
0
0
0
0
0
0
0
0
0
0
0
0
0
0
0
0
0
0
0
0
0
0
0
0
0
0
0
0
0
0
0
0
0
0
0
0
0
0
0
0
0
0
0
0
0
0
0
0
0
0
0
0
0
0
0
0
0
0
0
0
0
0
0
0
0
0
0
0
0
0
0
0
0
0
0
0
0
0
0
0
0
0
0
0
0
0
0
0
0
0
0
0
0
0
0
0
0
0
0
0
0
0
0
0
0
0
0
0
0
0
0
0
0
0
0
0
0
0
0
0
0
0
0
0
0
0
0
0
0
0
0
0
0
0
0
0
0
0
0
0
0
0
0
0
0
0
0
0
0
0
0
0
0
0
0
0
0
0
0
0
0
0
0
0
0
0
0
0
0
0
0
0
0
0
0
0
0
0
0
0
0
0
0
0
0
0
0
0
0
0
0
0
0
0
0
0
0
0
0
0
0
0
0
0
0
0
0
0
0
0
0
0
0
0
0
0
0
0
0
0
0
0
0
0
0
0
0
0
0
0
0
0
0
0
0
0
0
0
0
0
0
0
0
0
0
0
0
0
0
0
0
0
0
0
0
0
0
0
0
0
0
0
0
0
0
0
0
0
0
0
0
0
0
0
0
0
0
0
0
0
0
0
0
0
0
0
0
0
0
0
0
0
0
0
0
0
0
0
0
0
0
0
0
0
0
0
0
0
0
0
0
0
0
0
0
0
0
0
0
0
0
0
0
0
0
0
0
0
0
0
0
0
0
0
0
0
0
0
0
0
0
0
0
0
0
0
0
0
0
0
0
0
0
0
0
0
0
0
0
0
0
0
0
0
0
0
0
0
0
0
0
0
0
0
0
0
0
0
0
0
0
0
0
0
0
0
0
0
0
0
0
0
0
0
0
0
0
0
0
0
0
0
0
0
0
0
0
0
0
0
0
0
0
0
0
0
0
0
0
0
0
0
0
0
0
0
0
0
0
0
0
0
0
0
0
0
0
0
0
0
0
0
0
0
0
0
0
0
0
0
0
0
0
0
0
0
0
0
0
0
0
0
0
0
0
0
0
0
0
0
0
0
0
0
0
0
0
0
0
0
0
0
0
0
0
0
0
0
0
0
0
0
0
0
0
0
0
0
0
0
0
0
0
0
0
0
0
0
0
0
0
0
0
0
0
0
0
0
0
0
0
0
0
0
0
0
0
0
0
0
0
0
0
0
0
0
0
0
0
0
0
0
0
0
0
0
0
0
0
0
0
0
0
0
0
0
0
0
0
0
0
0
0
0
0
0
0
0
0
0
0
0
0
0
0
0
0
0
0
0
0
0
0
0
0
0
0
0
0
0
0
0
0
0
0
0
0
0
0
0
0
0
0
0
0
0
0
0
0
0
0
0
0
0
0
0
0
0
0
0
0
0
0
0
0
0
0
0
0
0
0
0
0
0
0
0
0
0
0
0
0
0
0
0
0
0
0
0
0
0
0
0
0
0
0
0
0
1
1
1
1
1
1
1
1
1
1
1
1
1
1
1
1
1
1
1
1
1
1
1
1
1
1
1
1
1
1
1
1
1
1
1
1
1
1
1
1
1
1
1
1
1
1
1
1
1
1
1
1
1
1
1
1
1
1
1
1
1
1
1
1
1
1
1
1
1
1
1
1
1
1
1
1
1
1
1
1
1
1
1
1
1
1
1
1
1
1
1
1
1
1
1
1
1
1
1
1
1
1
1
1
1
1
1
1
1
1
1
1
1
1
1
1
1
1
1
1
1
1
1
1
1
1
1
1
1
1
1
1
1
1
1
1
1
1
1
1
1
1
1
1
1
1
1
1
1
1
1
1
1
1
1
1
1
1
1
1
1
1
1
1
1
1
1
1
1
1
1
1
1
1
1
1
1
1
1
1
1
1
1
1
1
1
1
1
1
1
1
1
1
1
1
1
1
1
1
1
1
1
1
1
1
1
1
1
1
1
1
1
1
1
1
1
1
1
1
1
1
1
1
1
1
1
1
1
1
1
1
1
1
1
1
1
1
1
1
1
1
1
1
1
1
1
1
1
1
1
1
1
1
1
1
1
1
1
1
1
1
1
1
1
1
1
1
1
1
1
1
1
1
1
1
1
1
1
1
1
1
1
1
1
1
1
1
1
1
1
1
1
1
1
1
1
1
1
1
1
1
1
1
1
1
1
1
1
1
1
1
1
1
