# Supplementary material for: A re-assessment of gene-tag classification approaches for describing var gene expression patterns during human Plasmodium falciparum malaria parasite infections
Source: Wellcome Open Res. 2017 Sep 19;2:86. [Version 1] doi: 10.12688/wellcomeopenres.12053.1 (PMC5635463; doi:10.12688/wellcomeopenres.12053.1)
Supplement: Supplementary file 4 [file wellcomeopenres-2-13039-s0003.tgz › 08f57302-ecba-4c8e-ab89-096100de985c.R]

#######################################################################
# Copyright (C) 2017  George Githinji

# This program is free software: you can redistribute it and/or modify
# it under the terms of the GNU General Public License as published by
# the Free Software Foundation, either version 3 of the License, or
# (at your option) any later version.

# This program is distributed in the hope that it will be useful,
# but WITHOUT ANY WARRANTY; without even the implied warranty of
# MERCHANTABILITY or FITNESS FOR A PARTICULAR PURPOSE.  See the
# GNU General Public License for more details.

# You should have received a copy of the GNU General Public License
# along with this program.  If not, see <http://www.gnu.org/licenses/>.

#######################################################################

library(tidyverse)
library(lme4)
library(epiDisplay)
library(readxl)
library(stringr)

#dta <- read_excel("data/1420_edited_full_info.xlsx", sheet = 1)
dta <- read.csv("data/curated_data_set.csv",header = T,sep = ",")
#write.csv(dta,"data/final.csv",sep = ",")

filtered_dta <- dta %>%
  filter(genome != "kilifi",
         genome != "tanzania",
         genome != "sig2",
         ups  != "unspecified",
         #exlude 3D7 and IT4, they were used in the definition of the tag classification, bs1 and bs2 
         genome != "3D7", 
         genome != "IT4") %>%
  mutate(groupA = ifelse(ups == "A",1,0),
         CP1 = ifelse(cys_PoLV_group == "1",1,0),
         cysteines = as.numeric(str_sub(Distinct_Sequence_ID, 16, 16)),
         cys2bs1 = ifelse((cysteines == "2" & BS_group1 == "1"),1,0),
         cys2bs1_CP1 = ifelse((CP1 == 1 | cys2bs1 == 1),1,0),
         DC13 = ifelse((cassette == "DC13"),1,0),
         CIDRa1 = ifelse((First_CIDR %in% c("CIDRa1.1","CIDRa1.2","CIDRa1.3","CIDRa1.4","CIDRa1.5","CIDRa1.6","CIDRa1.7","CIDRa1.8")),1,0))

 
# Predicting upsA
model0_f1 <- glm(groupA ~ cys2bs1_CP1, data = filtered_dta,family = binomial)
model0_f0 <- glm(groupA ~ cys2bs1,data = filtered_dta,family = binomial)
#model0_f2 <- glm(groupA ~ CP1,data = filtered_dta,family = binomial)

# Predicting DC8 
pred_dc8_model0 <- glm(DC8 ~ cys2bs1, data = filtered_dta,family = binomial)
pred_dc8_model1 <- glm(DC8 ~ cys2bs1_CP1, data = filtered_dta,family = binomial)

# Predicting DC13
pred_dc13_model0 <- glm(DC13 ~ cys2bs1, data = filtered_dta,family = binomial)
pred_dc13_model1 <- glm(DC13 ~ cys2bs1_CP1, data = filtered_dta,family = binomial)

# Predicting CIDRa1
pred_cidra_model1 <- glm(CIDRa1 ~ cys2bs1_CP1, data = filtered_dta,family = binomial)
pred_cidra_model0 <- glm(CIDRa1 ~ cys2bs1,data = filtered_dta,family = binomial)


# Plot the ROC curves
cairo_pdf(filename = "../Figures/Figure6.pdf",width = 10 ,
          height = 10,
          onefile = TRUE)
par( mfrow = c( 2, 2 ) ) 
# Draw ROC curves for each model
  lroc0 <- lroc(model0_f0, line.col = "red",lty=1,lwd=2,grid.col = "grey",main="Predicting upsA from DBL-alpha tags") 
  lroc1 <- lroc(model0_f1, add = TRUE,line.col = "blue",lty=1,lwd=2) 
  legend("bottomright",legend=c(lroc0$model.description, lroc1$model.description),lty=1:1, col=c("red","blue"),bg="white")

# DC8 ROC curves
lroc3 <- lroc(pred_dc8_model0, line.col = "red",lty=1,lwd=2,grid.col = "grey",main="Predicting DC8 from DBL-alpha tags") 
lroc4 <- lroc(pred_dc8_model1, add=T,line.col = "blue",lty=1,lwd=2) 
legend("bottomright",legend=c(lroc3$model.description,lroc4$model.description),lty=1:1, col=c("red","blue"), bg="white")

# DC13 ROC curves
lroc5 <- lroc(pred_dc13_model0, line.col = "red",lty=1,lwd=2,grid.col = "grey",main="Predicting DC13 from DBL-alpha tags") 
lroc6 <- lroc(pred_dc13_model1, add=T,line.col = "blue",lty=1,lwd=2) 
legend("bottomright",legend=c(lroc5$model.description,lroc6$model.description),lty=1:1, col=c("red","blue"), bg="white")

# CIDR1a ROC curves
lroc7 <- lroc(pred_cidra_model0, line.col = "red",lty=1,lwd=2,grid.col = "grey",main="Predicting CIDRa1 from DBL-alpha tags")
lroc8 <- lroc(pred_cidra_model1, add=T,line.col = "blue",lty=1,lwd=2) 
legend("bottomright",legend=c(lroc7$model.description,lroc8$model.description),lty=1:1, col=c("red","blue"), bg="white")

dev.off()
